# Supplementary material for: [(R)-2,2-Bis(diphenyl­phosphan­yl)-1,1′-binaphthyl-κ2 P,P′]{2-[(2R)-1,2-diamino-1-(4-meth­oxy­phen­yl)-3-methyl­but­yl]-5-meth­oxy­phenyl-κC 1}hydrido­ruthenium(II) benzene monosolvate
Source: Acta Crystallogr Sect E Struct Rep Online. 2012 Nov 17;68(Pt 12):m1486–7. doi: 10.1107/S1600536812046065 (PMC3588743; doi:10.1107/S1600536812046065)
Supplement: Supplementary file 1 [file e-68-m1486-sup1.cif]

##############################################################################
#                                                                            #
# This CIF contains the data in a paper accepted for publication in          #
# Acta Crystallographica Section E. It conforms to the requirements of       #
# Notes for Authors for Acta Crystallographica Section E, and has been       #
# peer reviewed under the auspices of the IUCr Commission on Journals.       #
#                                                                            #
# Full details of the Crystallographic Information File format               #
# are given in the paper "The Crystallographic Information File (CIF):       #
# a New Standard Archive File for Crystallography" by S. R. Hall, F. H.      #
# Allen and I. D. Brown [Acta Cryst. (1991), A47, 655-685].                  #
#                                                                            #
# The current version of the core CIF dictionary is obtainable from          #
# ftp://ftp.iucr.org/pub/cif_core.dic.                                       #
#                                                                            #
# Software is freely available for graphical display of the structure(s)     #
# in this CIF. For information consult the CIF software page                 #
# http://www.iucr.org/resources/cif/software.                                #
#                                                                            #
# This file may be used for bona fide research purposes within the           #
# scientific community so long as proper attribution is given to the journal # 
# article from which it was obtained.                                        #
#                                                                            #
##############################################################################
data_global
_audit_creation_method     SHELXTL-V6.0
_journal_date_recd_electronic     2012-10-31
_journal_date_accepted     2012-11-07
_journal_name_full     'Acta Crystallographica, Section E'
_journal_year     2012
_journal_volume     68
_journal_issue     12
_journal_page_first     m1486
_journal_page_last     m1487
_journal_paper_category     QM
_journal_paper_doi     10.1107/S1600536812046065
_journal_coeditor_code     VM2180
_publ_contact_author_name
;
Dr. Lough, Alan J.
;
_publ_contact_author_address
;
Department of Chemistry
University of Toronto
Toronto
Ontario
Canada M5S 3H6
;
_publ_contact_author_email     alough@chem.utoronto.ca
_publ_contact_author_fax     '416 978 8775'
_publ_contact_author_phone     '416 978 6275'
_publ_section_title
;\
[(<i>R</i>)-2,2-Bis(diphenylphosphanyl)-1,1'-binaphthyl-\k^2^<i>P</i>,\
<i>P</i>']{2-[(2<i>R</i>)-1,2-diamino-1-(4-methoxyphenyl)-3-methylbutyl]-5-\
methoxyphenyl-\k<i>C</i>^1^}hydridoruthenium(II) benzene monosolvate
;
loop_
    _publ_author_name
    _publ_author_address
    'Abdur-Rashid, Kamaluddin'
;
Kanata Chemical Technologies Inc.,
101 College Street, Office 230,
Toronto, Ontario, Canada M5G 1L7
;
    'Lough, Alan J.'
;
Department of Chemistry,
University of Toronto,
Toronto, Ontario, Canada M5S 3H6
;
data_I
_chemical_name_systematic
;
[(<i>R</i>)-2,2-Bis(diphenylphosphanyl)-1,1'-binaphthyl-
\k^2^<i>P</i>,<i>P</i>']{2-[(2<i>R</i>)-1,2-diamino-1-(4-methoxyphenyl)-
3-methylbutyl]-5-methoxyphenyl-\k<i>C</i>^1^}hydridoruthenium(II)
benzene monosolvate
;
_chemical_name_common     ?
_chemical_formula_moiety     'C63 H58 N2 O2 P2 Ru, C6 H6'
_chemical_formula_sum     'C69 H64 N2 O2 P2 Ru'
_chemical_formula_iupac     '[Ru (C19 H25 N2 O2) H (C44 H32 P2)], C6 H6'
_chemical_formula_weight     1116.23
_chemical_melting_point     ?
_symmetry_cell_setting     monoclinic
_symmetry_space_group_name_H-M     'C 2'
_symmetry_space_group_name_Hall     'C 2y'
loop_
    _symmetry_equiv_pos_as_xyz
    'x, y, z'
    '-x, y, -z'
    'x+1/2, y+1/2, z'
    '-x+1/2, y+1/2, -z'
_cell_length_a     38.8848(8)
_cell_length_b     13.5741(3)
_cell_length_c     10.8871(2)
_cell_angle_alpha     90.00
_cell_angle_beta     103.9670(10)
_cell_angle_gamma     90.00
_cell_volume     5576.6(2)
_cell_formula_units_Z     4
_cell_measurement_reflns_used     11534
_cell_measurement_theta_min     2.7
_cell_measurement_theta_max     27.5
_cell_measurement_temperature     150.0(10)
_exptl_crystal_description     'block'
_exptl_crystal_colour     'yellow'
_exptl_crystal_size_max     0.35
_exptl_crystal_size_mid     0.32
_exptl_crystal_size_min     0.25
_exptl_crystal_density_diffrn     1.330
_exptl_crystal_density_meas     ?
_exptl_crystal_density_method     'not measured'
_exptl_crystal_F_000     2328
_exptl_absorpt_coefficient_mu     0.387
_exptl_absorpt_correction_type     multi-scan
_exptl_absorpt_process_details     '(SORTAV; Blessing, 1995)'
_exptl_absorpt_correction_T_min     0.8764
_exptl_absorpt_correction_T_max     0.9094
_exptl_special_details     ?
_diffrn_ambient_temperature     150.0(10)
_diffrn_radiation_type     MoK\a
_diffrn_radiation_wavelength     0.71073
_diffrn_radiation_source     'fine-focus sealed tube'
_diffrn_radiation_monochromator     graphite
_diffrn_measurement_device_type     'Nonius KappaCCD'
_diffrn_measurement_method     '\f scans and \w scans with \k offsets'
_diffrn_detector_area_resol_mean     9
_diffrn_reflns_number     21246
_diffrn_reflns_av_R_equivalents     0.051
_diffrn_reflns_av_sigmaI/netI     0.070
_diffrn_reflns_theta_min     2.66
_diffrn_reflns_theta_max     27.46
_diffrn_reflns_theta_full     27.46
_diffrn_measured_fraction_theta_max     0.994
_diffrn_measured_fraction_theta_full     0.994
_diffrn_reflns_limit_h_min     -50
_diffrn_reflns_limit_h_max     50
_diffrn_reflns_limit_k_min     -17
_diffrn_reflns_limit_k_max     17
_diffrn_reflns_limit_l_min     -14
_diffrn_reflns_limit_l_max     14
_diffrn_standards_number     0
_diffrn_standards_interval_count     ?
_diffrn_standards_interval_time     ?
_diffrn_standards_decay_%     ?
_refine_special_details
;
Refinement of <i>F</i>^2^ against ALL reflections. The weighted <i>R</i>-factor
<i>wR</i> and goodness of fit <i>S</i> are based on <i>F</i>^2^, conventional
<i>R</i>-factors <i>R</i> are based on <i>F</i>, with <i>F</i> set to zero for
negative <i>F</i>^2^. The threshold expression of <i>F</i>^2^ >
\s(<i>F</i>^2^) is used only for calculating <i>R</i>-factors(gt) <i>etc</i>.
and is not relevant to the choice of reflections for refinement.
<i>R</i>-factors based on <i>F</i>^2^ are statistically about twice as large
as those based on <i>F</i>, and <i>R</i>- factors based on ALL data will be
even larger.
;
_reflns_number_total     11534
_reflns_number_gt     10079
_reflns_threshold_expression     I>2\s(I)
_refine_ls_structure_factor_coef     Fsqd
_refine_ls_matrix_type     full
_refine_ls_R_factor_all     0.0510
_refine_ls_R_factor_gt     0.0392
_refine_ls_wR_factor_gt     0.0835
_refine_ls_wR_factor_ref     0.0888
_refine_ls_goodness_of_fit_ref     1.036
_refine_ls_restrained_S_all     1.036
_refine_ls_number_reflns     11534
_refine_ls_number_parameters     698
_refine_ls_number_restraints     1
_refine_ls_hydrogen_treatment     mixed
_refine_ls_weighting_scheme     calc
_refine_ls_weighting_details
         'calc w=1/[\s^2^(Fo^2^)+(0.0286P)^2^+2.2793P] where P=(Fo^2^+2Fc^2^)/3'
_atom_sites_solution_hydrogens     geom
_atom_sites_solution_primary     direct
_atom_sites_solution_secondary     difmap
_refine_ls_shift/su_max     0.002
_refine_ls_shift/su_mean     0.000
_refine_diff_density_max     0.543
_refine_diff_density_min     -0.540
_refine_ls_extinction_method     'SHELXTL (Sheldrick, 2008)'
_refine_ls_extinction_coef     0.00045(11)
_refine_ls_extinction_expression
                                  'Fc^*^=kFc[1+0.001xFc^2^\l^3^/sin(2\q)]^-1/4^'
_refine_ls_abs_structure_details     'Flack (1983), 4924 Friedel pairs'
_refine_ls_abs_structure_Flack     -0.045(19)
loop_
    _atom_type_symbol
    _atom_type_description
    _atom_type_scat_dispersion_real
    _atom_type_scat_dispersion_imag
    _atom_type_scat_source
    'C' 'C' 0.0033 0.0016
                         'International Tables Vol C Tables 4.2.6.8 and 6.1.1.4'
    'H' 'H' 0.0000 0.0000
                         'International Tables Vol C Tables 4.2.6.8 and 6.1.1.4'
    'N' 'N' 0.0061 0.0033
                         'International Tables Vol C Tables 4.2.6.8 and 6.1.1.4'
    'O' 'O' 0.0106 0.0060
                         'International Tables Vol C Tables 4.2.6.8 and 6.1.1.4'
    'P' 'P' 0.1023 0.0942
                         'International Tables Vol C Tables 4.2.6.8 and 6.1.1.4'
    'Ru' 'Ru' -1.2594 0.8363
                         'International Tables Vol C Tables 4.2.6.8 and 6.1.1.4'
    'H' 'H' 0.0000 0.0000
                         'International Tables Vol C Tables 4.2.6.8 and 6.1.1.4'
_computing_data_collection     'COLLECT (Nonius, 2002)'
_computing_cell_refinement     'DENZO-SMN (Otwinowski & Minor, 1997)'
_computing_data_reduction     'DENZO-SMN (Otwinowski & Minor, 1997)'
_computing_structure_solution     'SIR92 (Altomare <i>et al.</i>, 1994)'
_computing_structure_refinement     'SHELXTL (Sheldrick, 2008)'
_computing_molecular_graphics     'SHELXTL (Sheldrick, 2008)'
_computing_publication_material     'SHELXTL (Sheldrick, 2008)'
loop_
    _atom_site_type_symbol
    _atom_site_label
    _atom_site_fract_x
    _atom_site_fract_y
    _atom_site_fract_z
    _atom_site_U_iso_or_equiv
    _atom_site_adp_type
    _atom_site_calc_flag
    _atom_site_refinement_flags
    _atom_site_occupancy
    _atom_site_symmetry_multiplicity
    _atom_site_disorder_assembly
    _atom_site_disorder_group
    Ru Ru1 0.365924(6) 0.782933(18) 0.603130(19) 0.02226(7) Uani d . 1 1 . .
    H H1RU 0.3380(8) 0.809(3) 0.685(3) 0.029(9) Uiso d . 1 1 . .
    P P1 0.40933(2) 0.81338(6) 0.77366(7) 0.02362(18) Uani d . 1 1 . .
    P P2 0.35821(2) 0.94374(6) 0.54146(7) 0.02201(17) Uani d . 1 1 . .
    O O1 0.33911(8) 0.4662(2) 0.8879(2) 0.0368(7) Uani d . 1 1 . .
    O O2 0.44751(7) 0.3603(2) 0.1801(2) 0.0398(6) Uani d . 1 1 . .
    N N1 0.32414(7) 0.7297(2) 0.4435(3) 0.0275(6) Uani d . 1 1 . .
    H H1B 0.3095(10) 0.778(4) 0.392(4) 0.056(11) Uiso d . 1 1 . .
    H H1C 0.3104(12) 0.705(3) 0.489(4) 0.048(13) Uiso d . 1 1 . .
    N N2 0.39494(7) 0.6998(2) 0.4842(3) 0.0247(6) Uani d . 1 1 . .
    H H2A 0.4178(11) 0.684(3) 0.534(3) 0.039(11) Uiso d . 1 1 . .
    H H2B 0.3993(9) 0.725(3) 0.428(3) 0.016(9) Uiso d . 1 1 . .
    C C1 0.33628(8) 0.6555(2) 0.3619(3) 0.0254(7) Uani d . 1 1 . .
    H H1A 0.3421 0.6927 0.2903 0.031 Uiso calc R 1 1 . .
    C C2 0.37185(8) 0.6111(2) 0.4411(3) 0.0236(6) Uani d . 1 1 . .
    C C3 0.30748(10) 0.5792(3) 0.3020(3) 0.0317(8) Uani d . 1 1 . .
    H H3A 0.3198 0.5172 0.2871 0.038 Uiso calc R 1 1 . .
    C C4 0.28619(11) 0.6170(4) 0.1732(4) 0.0482(11) Uani d . 1 1 . .
    H H4A 0.2681 0.5684 0.1354 0.072 Uiso calc R 1 1 . .
    H H4B 0.3022 0.6272 0.1172 0.072 Uiso calc R 1 1 . .
    H H4C 0.2747 0.6794 0.1848 0.072 Uiso calc R 1 1 . .
    C C5 0.28160(9) 0.5531(3) 0.3852(3) 0.0368(8) Uani d . 1 1 . .
    H H5A 0.2951 0.5361 0.4707 0.055 Uiso calc R 1 1 . .
    H H5B 0.2669 0.4969 0.3481 0.055 Uiso calc R 1 1 . .
    H H5C 0.2664 0.6099 0.3894 0.055 Uiso calc R 1 1 . .
    C C6 0.36574(8) 0.5661(3) 0.5624(3) 0.0260(7) Uani d . 1 1 . .
    C C7 0.36063(8) 0.4660(3) 0.5759(3) 0.0279(7) Uani d . 1 1 . .
    H H7A 0.3635 0.4223 0.5109 0.033 Uiso calc R 1 1 . .
    C C8 0.35141(9) 0.4281(3) 0.6828(3) 0.0315(7) Uani d . 1 1 . .
    H H8A 0.3475 0.3595 0.6909 0.038 Uiso calc R 1 1 . .
    C C9 0.34817(9) 0.4944(3) 0.7772(3) 0.0294(7) Uani d . 1 1 . .
    C C10 0.35333(9) 0.5946(2) 0.7629(3) 0.0279(7) Uani d . 1 1 . .
    H H10A 0.3507 0.6378 0.8288 0.033 Uiso calc R 1 1 . .
    C C11 0.36215(8) 0.6352(2) 0.6568(3) 0.0237(6) Uani d . 1 1 . .
    C C12 0.33415(11) 0.3639(3) 0.9057(4) 0.0443(10) Uani d . 1 1 . .
    H H12A 0.3284 0.3535 0.9876 0.066 Uiso calc R 1 1 . .
    H H12B 0.3559 0.3282 0.9039 0.066 Uiso calc R 1 1 . .
    H H12C 0.3147 0.3394 0.8378 0.066 Uiso calc R 1 1 . .
    C C13 0.39027(8) 0.5435(2) 0.3657(3) 0.0266(7) Uani d . 1 1 . .
    C C14 0.38130(9) 0.5383(3) 0.2346(3) 0.0315(8) Uani d . 1 1 . .
    H H14A 0.3621 0.5770 0.1888 0.038 Uiso calc R 1 1 . .
    C C15 0.39949(9) 0.4781(3) 0.1678(3) 0.0325(8) Uani d . 1 1 . .
    H H15A 0.3926 0.4755 0.0780 0.039 Uiso calc R 1 1 . .
    C C16 0.42779(9) 0.4219(3) 0.2338(3) 0.0320(7) Uani d . 1 1 . .
    C C17 0.43839(9) 0.4296(3) 0.3658(3) 0.0320(8) Uani d . 1 1 . .
    H H17A 0.4584 0.3936 0.4113 0.038 Uiso calc R 1 1 . .
    C C18 0.41996(9) 0.4893(3) 0.4300(3) 0.0308(7) Uani d . 1 1 . .
    H H18A 0.4275 0.4939 0.5196 0.037 Uiso calc R 1 1 . .
    C C19 0.43718(12) 0.3472(3) 0.0455(4) 0.0470(10) Uani d . 1 1 . .
    H H19A 0.4545 0.3050 0.0188 0.071 Uiso calc R 1 1 . .
    H H19B 0.4363 0.4114 0.0038 0.071 Uiso calc R 1 1 . .
    H H19C 0.4137 0.3163 0.0221 0.071 Uiso calc R 1 1 . .
    C C20 0.37929(8) 1.0340(2) 0.7784(3) 0.0242(6) Uani d . 1 1 . .
    C C21 0.35121(8) 1.0207(2) 0.6733(3) 0.0249(7) Uani d . 1 1 . .
    C C22 0.31719(8) 1.0571(3) 0.6782(3) 0.0287(7) Uani d . 1 1 . .
    H H22A 0.2982 1.0527 0.6048 0.034 Uiso calc R 1 1 . .
    C C23 0.31115(9) 1.0981(3) 0.7854(3) 0.0328(8) Uani d . 1 1 . .
    H H23A 0.2882 1.1226 0.7848 0.039 Uiso calc R 1 1 . .
    C C24 0.33835(10) 1.1045(3) 0.8968(3) 0.0298(8) Uani d . 1 1 . .
    C C25 0.33263(10) 1.1434(3) 1.0118(3) 0.0346(8) Uani d . 1 1 . .
    H H25A 0.3095 1.1645 1.0145 0.042 Uiso calc R 1 1 . .
    C C26 0.35911(11) 1.1509(3) 1.1161(3) 0.0403(9) Uani d . 1 1 . .
    H H26A 0.3548 1.1785 1.1912 0.048 Uiso calc R 1 1 . .
    C C27 0.39342(11) 1.1178(3) 1.1146(3) 0.0414(9) Uani d . 1 1 . .
    H H27A 0.4119 1.1215 1.1895 0.050 Uiso calc R 1 1 . .
    C C28 0.40020(10) 1.0803(3) 1.0063(3) 0.0322(8) Uani d . 1 1 . .
    H H28A 0.4235 1.0592 1.0065 0.039 Uiso calc R 1 1 . .
    C C29 0.37304(9) 1.0725(2) 0.8940(3) 0.0270(7) Uani d . 1 1 . .
    C C30 0.41747(8) 1.0206(2) 0.7768(3) 0.0227(6) Uani d . 1 1 . .
    C C31 0.43490(8) 0.9308(3) 0.7890(3) 0.0250(7) Uani d . 1 1 . .
    C C32 0.47271(9) 0.9318(3) 0.8113(3) 0.0300(7) Uani d . 1 1 . .
    H H32A 0.4853 0.8714 0.8274 0.036 Uiso calc R 1 1 . .
    C C33 0.49113(9) 1.0167(3) 0.8102(3) 0.0306(8) Uani d . 1 1 . .
    H H33A 0.5162 1.0143 0.8253 0.037 Uiso calc R 1 1 . .
    C C34 0.47370(8) 1.1086(3) 0.7871(3) 0.0275(7) Uani d . 1 1 . .
    C C35 0.49190(9) 1.1972(3) 0.7781(3) 0.0342(8) Uani d . 1 1 . .
    H H35A 0.5168 1.1957 0.7875 0.041 Uiso calc R 1 1 . .
    C C36 0.47426(8) 1.2858(4) 0.7560(3) 0.0349(7) Uani d . 1 1 . .
    H H36A 0.4868 1.3447 0.7487 0.042 Uiso calc R 1 1 . .
    C C37 0.43762(8) 1.2884(3) 0.7444(3) 0.0327(7) Uani d . 1 1 . .
    H H37A 0.4254 1.3495 0.7301 0.039 Uiso calc R 1 1 . .
    C C38 0.41919(9) 1.2040(2) 0.7533(3) 0.0272(7) Uani d . 1 1 . .
    H H38A 0.3944 1.2077 0.7459 0.033 Uiso calc R 1 1 . .
    C C39 0.43620(8) 1.1113(2) 0.7731(3) 0.0250(7) Uani d . 1 1 . .
    C C41 0.31730(8) 0.9610(2) 0.4156(3) 0.0256(7) Uani d . 1 1 . .
    C C42 0.28469(9) 0.9283(3) 0.4369(3) 0.0295(7) Uani d . 1 1 . .
    H H42A 0.2840 0.9022 0.5172 0.035 Uiso calc R 1 1 . .
    C C43 0.25372(9) 0.9338(3) 0.3420(3) 0.0384(8) Uani d . 1 1 . .
    H H43A 0.2318 0.9140 0.3585 0.046 Uiso calc R 1 1 . .
    C C44 0.25466(10) 0.9684(3) 0.2222(4) 0.0493(11) Uani d . 1 1 . .
    H H44A 0.2335 0.9732 0.1572 0.059 Uiso calc R 1 1 . .
    C C45 0.28661(11) 0.9954(4) 0.1995(4) 0.0485(11) Uani d . 1 1 . .
    H H45A 0.2876 1.0158 0.1169 0.058 Uiso calc R 1 1 . .
    C C46 0.31755(10) 0.9933(3) 0.2953(3) 0.0347(9) Uani d . 1 1 . .
    H H46A 0.3392 1.0144 0.2779 0.042 Uiso calc R 1 1 . .
    C C51 0.39023(8) 1.0214(3) 0.4854(3) 0.0270(7) Uani d . 1 1 . .
    C C52 0.42172(9) 0.9793(3) 0.4729(3) 0.0354(8) Uani d . 1 1 . .
    H H52A 0.4252 0.9102 0.4825 0.042 Uiso calc R 1 1 . .
    C C53 0.44850(10) 1.0390(4) 0.4461(3) 0.0517(12) Uani d . 1 1 . .
    H H53A 0.4700 1.0101 0.4371 0.062 Uiso calc R 1 1 . .
    C C54 0.44376(12) 1.1387(4) 0.4328(4) 0.0570(14) Uani d . 1 1 . .
    H H54A 0.4623 1.1787 0.4168 0.068 Uiso calc R 1 1 . .
    C C55 0.41235(13) 1.1818(3) 0.4424(3) 0.0487(11) Uani d . 1 1 . .
    H H55A 0.4089 1.2508 0.4311 0.058 Uiso calc R 1 1 . .
    C C56 0.38568(10) 1.1226(3) 0.4688(3) 0.0348(8) Uani d . 1 1 . .
    H H56A 0.3640 1.1520 0.4756 0.042 Uiso calc R 1 1 . .
    C C61 0.44425(9) 0.7199(3) 0.7828(3) 0.0303(7) Uani d . 1 1 . .
    C C62 0.46595(9) 0.7245(3) 0.6967(3) 0.0332(8) Uani d . 1 1 . .
    H H62A 0.4641 0.7800 0.6424 0.040 Uiso calc R 1 1 . .
    C C63 0.48997(10) 0.6504(3) 0.6887(4) 0.0408(9) Uani d . 1 1 . .
    H H63A 0.5047 0.6554 0.6308 0.049 Uiso calc R 1 1 . .
    C C64 0.49206(12) 0.5694(3) 0.7665(5) 0.0534(12) Uani d . 1 1 . .
    H H64A 0.5086 0.5185 0.7634 0.064 Uiso calc R 1 1 . .
    C C65 0.47035(12) 0.5619(3) 0.8486(4) 0.0543(11) Uani d . 1 1 . .
    H H65A 0.4714 0.5046 0.8995 0.065 Uiso calc R 1 1 . .
    C C66 0.44688(10) 0.6369(3) 0.8581(4) 0.0406(9) Uani d . 1 1 . .
    H H66A 0.4325 0.6312 0.9170 0.049 Uiso calc R 1 1 . .
    C C71 0.40170(9) 0.8134(2) 0.9349(3) 0.0298(7) Uani d . 1 1 . .
    C C72 0.36758(9) 0.8250(3) 0.9506(3) 0.0327(7) Uani d . 1 1 . .
    H H72A 0.3480 0.8238 0.8788 0.039 Uiso calc R 1 1 . .
    C C73 0.36170(11) 0.8386(3) 1.0712(3) 0.0396(9) Uani d . 1 1 . .
    H H73A 0.3382 0.8465 1.0806 0.048 Uiso calc R 1 1 . .
    C C74 0.38965(12) 0.8404(3) 1.1762(3) 0.0429(10) Uani d . 1 1 . .
    H H74A 0.3856 0.8518 1.2576 0.052 Uiso calc R 1 1 . .
    C C75 0.42389(12) 0.8256(3) 1.1626(3) 0.0474(10) Uani d . 1 1 . .
    H H75A 0.4431 0.8239 1.2354 0.057 Uiso calc R 1 1 . .
    C C76 0.43013(10) 0.8134(3) 1.0431(3) 0.0386(9) Uani d . 1 1 . .
    H H76A 0.4537 0.8049 1.0344 0.046 Uiso calc R 1 1 . .
    C C1S 0.23578(10) 0.2324(4) 0.2839(5) 0.113(3) Uani d G 1 1 . .
    H H1SA 0.2148 0.2043 0.2993 0.135 Uiso calc R 1 1 . .
    C C2S 0.23558(14) 0.2706(5) 0.1653(4) 0.141(4) Uani d G 1 1 . .
    H H2SA 0.2145 0.2686 0.0996 0.170 Uiso calc R 1 1 . .
    C C3S 0.2662(2) 0.3117(4) 0.1429(4) 0.134(4) Uani d G 1 1 . .
    H H3SA 0.2661 0.3378 0.0619 0.160 Uiso calc R 1 1 . .
    C C4S 0.29709(15) 0.3146(3) 0.2392(7) 0.119(3) Uani d G 1 1 . .
    H H4SA 0.3180 0.3427 0.2239 0.143 Uiso calc R 1 1 . .
    C C5S 0.29729(9) 0.2764(4) 0.3578(5) 0.101(2) Uani d G 1 1 . .
    H H5SA 0.3184 0.2784 0.4236 0.122 Uiso calc R 1 1 . .
    C C6S 0.26664(14) 0.2353(3) 0.3802(4) 0.0886(18) Uani d G 1 1 . .
    H H6SA 0.2668 0.2092 0.4613 0.106 Uiso calc R 1 1 . .
loop_
    _atom_site_aniso_label
    _atom_site_aniso_U_11
    _atom_site_aniso_U_22
    _atom_site_aniso_U_33
    _atom_site_aniso_U_12
    _atom_site_aniso_U_13
    _atom_site_aniso_U_23
    Ru1 0.01979(11) 0.02082(11) 0.02517(11) -0.00075(12) 0.00348(8) -0.00106(12)
    P1 0.0211(4) 0.0227(4) 0.0256(4) 0.0000(3) 0.0029(3) -0.0001(3)
    P2 0.0188(4) 0.0225(4) 0.0243(4) -0.0010(3) 0.0042(3) -0.0011(3)
    O1 0.0467(17) 0.0315(16) 0.0327(14) -0.0044(13) 0.0104(12) 0.0072(12)
    O2 0.0353(14) 0.0433(15) 0.0419(14) 0.0072(12) 0.0116(12) -0.0109(11)
    N1 0.0214(14) 0.0269(16) 0.0313(14) 0.0012(12) 0.0005(12) -0.0045(12)
    N2 0.0241(15) 0.0223(15) 0.0274(14) -0.0010(12) 0.0057(12) 0.0008(12)
    C1 0.0222(15) 0.0253(17) 0.0267(15) 0.0007(13) 0.0018(12) -0.0021(13)
    C2 0.0245(16) 0.0203(16) 0.0246(15) -0.0034(13) 0.0029(12) -0.0023(12)
    C3 0.0270(19) 0.0313(19) 0.0344(18) -0.0028(16) 0.0027(14) -0.0073(15)
    C4 0.034(2) 0.072(3) 0.034(2) -0.008(2) -0.0001(16) -0.008(2)
    C5 0.0269(18) 0.038(2) 0.0444(19) -0.0074(16) 0.0065(15) -0.0074(16)
    C6 0.0210(16) 0.0236(17) 0.0317(16) -0.0005(14) 0.0028(13) 0.0007(14)
    C7 0.0231(16) 0.0248(17) 0.0351(17) 0.0013(14) 0.0060(13) -0.0031(14)
    C8 0.0289(18) 0.0214(17) 0.0419(18) -0.0012(14) 0.0039(14) 0.0054(15)
    C9 0.0239(17) 0.0295(18) 0.0330(17) 0.0019(14) 0.0031(13) 0.0090(14)
    C10 0.0274(17) 0.0253(18) 0.0288(16) -0.0030(14) 0.0029(13) 0.0022(13)
    C11 0.0204(15) 0.0226(16) 0.0269(15) -0.0017(13) 0.0031(12) 0.0026(13)
    C12 0.049(2) 0.034(2) 0.052(2) -0.0016(19) 0.017(2) 0.0153(18)
    C13 0.0233(16) 0.0259(17) 0.0305(16) 0.0002(14) 0.0059(12) -0.0012(13)
    C14 0.0284(18) 0.036(2) 0.0293(16) 0.0030(15) 0.0051(13) -0.0003(15)
    C15 0.0311(19) 0.034(2) 0.0316(18) -0.0008(16) 0.0060(15) -0.0009(15)
    C16 0.0301(18) 0.0269(18) 0.0417(18) -0.0060(15) 0.0137(15) -0.0072(15)
    C17 0.0264(18) 0.033(2) 0.0357(18) 0.0039(16) 0.0048(14) 0.0006(16)
    C18 0.0291(18) 0.0301(18) 0.0307(17) 0.0012(15) 0.0025(14) -0.0027(14)
    C19 0.052(2) 0.050(3) 0.043(2) 0.008(2) 0.0173(19) -0.0104(19)
    C20 0.0245(16) 0.0206(16) 0.0281(15) 0.0001(13) 0.0077(12) -0.0001(13)
    C21 0.0231(16) 0.0236(17) 0.0284(15) 0.0008(14) 0.0067(12) 0.0020(13)
    C22 0.0197(16) 0.0310(19) 0.0350(17) 0.0024(14) 0.0057(13) -0.0044(14)
    C23 0.0244(17) 0.034(2) 0.0435(19) 0.0001(15) 0.0141(15) -0.0099(16)
    C24 0.033(2) 0.026(2) 0.0345(19) -0.0032(16) 0.0158(16) -0.0049(15)
    C25 0.038(2) 0.030(2) 0.042(2) 0.0004(16) 0.0214(16) -0.0015(16)
    C26 0.063(3) 0.032(2) 0.0300(18) 0.0003(18) 0.0198(17) -0.0032(15)
    C27 0.051(2) 0.043(2) 0.0293(18) 0.001(2) 0.0080(17) -0.0016(17)
    C28 0.0345(19) 0.0322(19) 0.0303(16) 0.0040(16) 0.0082(14) -0.0018(14)
    C29 0.0328(18) 0.0225(16) 0.0274(15) -0.0036(14) 0.0102(13) 0.0001(13)
    C30 0.0215(15) 0.0239(16) 0.0223(14) -0.0029(13) 0.0047(11) -0.0049(12)
    C31 0.0231(16) 0.0268(18) 0.0250(15) -0.0019(14) 0.0055(12) 0.0014(13)
    C32 0.0231(16) 0.0271(18) 0.0384(17) 0.0051(14) 0.0046(13) -0.0030(14)
    C33 0.0170(16) 0.0304(19) 0.0440(19) -0.0010(14) 0.0066(14) -0.0070(16)
    C34 0.0240(16) 0.0285(18) 0.0309(16) -0.0037(14) 0.0081(13) -0.0062(13)
    C35 0.0257(17) 0.034(2) 0.0443(19) -0.0078(15) 0.0114(15) -0.0054(16)
    C36 0.0359(16) 0.0251(15) 0.0465(16) -0.006(2) 0.0157(13) -0.003(2)
    C37 0.0356(16) 0.0276(17) 0.0356(14) 0.001(2) 0.0096(12) -0.0017(19)
    C38 0.0261(17) 0.0268(18) 0.0278(15) -0.0022(14) 0.0050(13) -0.0022(13)
    C39 0.0247(16) 0.0262(17) 0.0241(15) -0.0033(14) 0.0061(12) -0.0070(13)
    C41 0.0217(16) 0.0221(16) 0.0323(16) -0.0023(13) 0.0053(13) -0.0041(13)
    C42 0.0265(17) 0.0284(18) 0.0319(16) -0.0002(15) 0.0036(13) -0.0019(14)
    C43 0.0257(18) 0.040(2) 0.046(2) 0.0023(17) 0.0025(15) 0.0000(17)
    C44 0.031(2) 0.063(3) 0.044(2) -0.010(2) -0.0103(16) 0.009(2)
    C45 0.038(2) 0.068(3) 0.033(2) -0.013(2) -0.0042(16) 0.011(2)
    C46 0.0270(19) 0.043(2) 0.0316(18) -0.0062(17) 0.0020(15) 0.0018(16)
    C51 0.0241(16) 0.0345(19) 0.0206(14) -0.0043(15) 0.0018(12) -0.0033(13)
    C52 0.0264(18) 0.053(2) 0.0267(16) -0.0031(16) 0.0074(13) -0.0045(15)
    C53 0.029(2) 0.097(4) 0.0314(19) -0.015(2) 0.0104(15) -0.008(2)
    C54 0.050(3) 0.090(4) 0.031(2) -0.050(3) 0.0090(18) -0.005(2)
    C55 0.071(3) 0.046(2) 0.0299(18) -0.032(2) 0.0137(18) -0.0001(17)
    C56 0.043(2) 0.036(2) 0.0254(16) -0.0092(18) 0.0075(15) -0.0007(15)
    C61 0.0243(17) 0.0277(18) 0.0347(17) 0.0008(14) -0.0011(13) -0.0042(14)
    C62 0.0271(18) 0.033(2) 0.0359(18) 0.0049(15) 0.0010(14) -0.0093(15)
    C63 0.0277(18) 0.037(2) 0.056(2) 0.0038(16) 0.0061(16) -0.0146(18)
    C64 0.034(2) 0.041(3) 0.083(3) 0.008(2) 0.009(2) -0.007(2)
    C65 0.047(3) 0.033(2) 0.079(3) 0.009(2) 0.007(2) 0.011(2)
    C66 0.033(2) 0.032(2) 0.054(2) -0.0013(17) 0.0036(17) 0.0073(18)
    C71 0.0344(17) 0.0259(18) 0.0279(15) -0.0046(14) 0.0053(13) 0.0002(12)
    C72 0.0350(19) 0.0342(18) 0.0291(16) -0.0041(15) 0.0084(14) -0.0033(14)
    C73 0.042(2) 0.044(2) 0.0365(18) -0.0026(18) 0.0168(16) -0.0014(17)
    C74 0.063(3) 0.041(2) 0.0257(18) -0.007(2) 0.0133(17) 0.0020(16)
    C75 0.057(3) 0.053(2) 0.0252(17) -0.008(2) -0.0026(16) 0.0030(16)
    C76 0.0342(18) 0.046(2) 0.0329(16) -0.0025(16) 0.0026(14) 0.0028(15)
    C1S 0.059(4) 0.151(7) 0.138(6) -0.013(4) 0.044(4) -0.062(5)
    C2S 0.104(6) 0.227(11) 0.082(4) 0.089(7) 0.000(4) -0.020(6)
    C3S 0.199(9) 0.117(8) 0.111(6) 0.067(7) 0.090(7) 0.006(5)
    C4S 0.128(7) 0.055(4) 0.215(9) -0.013(4) 0.120(7) -0.041(5)
    C5S 0.063(3) 0.070(4) 0.158(6) 0.010(4) 0.000(4) -0.055(5)
    C6S 0.110(5) 0.067(4) 0.088(4) 0.010(4) 0.024(4) 0.005(3)
_geom_special_details
;
All e.s.d.'s (except the e.s.d. in the dihedral angle between two l.s. planes)
are estimated using the full covariance matrix. The cell e.s.d.'s are taken
into account individually in the estimation of e.s.d.'s in distances, angles
and torsion angles; correlations between e.s.d.'s in cell parameters are only
used when they are defined by crystal symmetry. An approximate (isotropic)
treatment of cell e.s.d.'s is used for estimating e.s.d.'s involving l.s.
planes.
;
loop_
    _geom_bond_atom_site_label_1
    _geom_bond_atom_site_label_2
    _geom_bond_site_symmetry_2
    _geom_bond_distance
    _geom_bond_publ_flag
    Ru1 H1RU . 1.60(3) ?
    Ru1 C11 . 2.104(3) ?
    Ru1 N1 . 2.195(3) ?
    Ru1 N2 . 2.219(3) ?
    Ru1 P1 . 2.2258(8) ?
    Ru1 P2 . 2.2821(9) ?
    P1 C61 . 1.843(3) ?
    P1 C71 . 1.849(3) ?
    P1 C31 . 1.864(3) ?
    P2 C51 . 1.845(3) ?
    P2 C41 . 1.847(3) ?
    P2 C21 . 1.848(3) ?
    O1 C9 . 1.388(4) ?
    O1 C12 . 1.422(5) ?
    O2 C16 . 1.358(4) ?
    O2 C19 . 1.433(4) ?
    N1 H1C . 0.88(4) ?
    N1 H1B . 0.96(5) ?
    N1 C1 . 1.493(4) ?
    N2 H2B . 0.76(3) ?
    N2 H2A . 0.95(4) ?
    N2 C2 . 1.508(4) ?
    C1 C3 . 1.550(5) ?
    C1 C2 . 1.564(4) ?
    C1 H1A . 1.0000 ?
    C2 C13 . 1.521(4) ?
    C2 C6 . 1.525(4) ?
    C3 C4 . 1.534(5) ?
    C3 C5 . 1.548(5) ?
    C3 H3A . 1.0000 ?
    C4 H4A . 0.9800 ?
    C4 H4B . 0.9800 ?
    C4 H4C . 0.9800 ?
    C5 H5A . 0.9800 ?
    C5 H5B . 0.9800 ?
    C5 H5C . 0.9800 ?
    C6 C7 . 1.386(5) ?
    C6 C11 . 1.423(5) ?
    C7 C8 . 1.397(5) ?
    C7 H7A . 0.9500 ?
    C8 C9 . 1.395(5) ?
    C8 H8A . 0.9500 ?
    C9 C10 . 1.390(5) ?
    C10 C11 . 1.395(4) ?
    C10 H10A . 0.9500 ?
    C12 H12A . 0.9800 ?
    C12 H12B . 0.9800 ?
    C12 H12C . 0.9800 ?
    C13 C14 . 1.387(4) ?
    C13 C18 . 1.405(5) ?
    C14 C15 . 1.395(5) ?
    C14 H14A . 0.9500 ?
    C15 C16 . 1.388(5) ?
    C15 H15A . 0.9500 ?
    C16 C17 . 1.399(5) ?
    C17 C18 . 1.379(5) ?
    C17 H17A . 0.9500 ?
    C18 H18A . 0.9500 ?
    C19 H19A . 0.9800 ?
    C19 H19B . 0.9800 ?
    C19 H19C . 0.9800 ?
    C20 C21 . 1.389(4) ?
    C20 C29 . 1.437(4) ?
    C20 C30 . 1.500(4) ?
    C21 C22 . 1.425(4) ?
    C22 C23 . 1.363(4) ?
    C22 H22A . 0.9500 ?
    C23 C24 . 1.407(5) ?
    C23 H23A . 0.9500 ?
    C24 C25 . 1.424(5) ?
    C24 C29 . 1.424(5) ?
    C25 C26 . 1.340(5) ?
    C25 H25A . 0.9500 ?
    C26 C27 . 1.412(6) ?
    C26 H26A . 0.9500 ?
    C27 C28 . 1.367(5) ?
    C27 H27A . 0.9500 ?
    C28 C29 . 1.413(5) ?
    C28 H28A . 0.9500 ?
    C30 C31 . 1.386(5) ?
    C30 C39 . 1.435(5) ?
    C31 C32 . 1.431(4) ?
    C32 C33 . 1.358(5) ?
    C32 H32A . 0.9500 ?
    C33 C34 . 1.412(5) ?
    C33 H33A . 0.9500 ?
    C34 C35 . 1.411(5) ?
    C34 C39 . 1.430(4) ?
    C35 C36 . 1.377(6) ?
    C35 H35A . 0.9500 ?
    C36 C37 . 1.400(4) ?
    C36 H36A . 0.9500 ?
    C37 C38 . 1.367(5) ?
    C37 H37A . 0.9500 ?
    C38 C39 . 1.414(5) ?
    C38 H38A . 0.9500 ?
    C41 C46 . 1.384(5) ?
    C41 C42 . 1.414(5) ?
    C42 C43 . 1.387(5) ?
    C42 H42A . 0.9500 ?
    C43 C44 . 1.394(5) ?
    C43 H43A . 0.9500 ?
    C44 C45 . 1.374(6) ?
    C44 H44A . 0.9500 ?
    C45 C46 . 1.389(5) ?
    C45 H45A . 0.9500 ?
    C46 H46A . 0.9500 ?
    C51 C52 . 1.387(5) ?
    C51 C56 . 1.391(5) ?
    C52 C53 . 1.405(6) ?
    C52 H52A . 0.9500 ?
    C53 C54 . 1.369(7) ?
    C53 H53A . 0.9500 ?
    C54 C55 . 1.380(7) ?
    C54 H54A . 0.9500 ?
    C55 C56 . 1.396(5) ?
    C55 H55A . 0.9500 ?
    C56 H56A . 0.9500 ?
    C61 C66 . 1.382(5) ?
    C61 C62 . 1.406(5) ?
    C62 C63 . 1.390(5) ?
    C62 H62A . 0.9500 ?
    C63 C64 . 1.378(6) ?
    C63 H63A . 0.9500 ?
    C64 C65 . 1.373(6) ?
    C64 H64A . 0.9500 ?
    C65 C66 . 1.388(6) ?
    C65 H65A . 0.9500 ?
    C66 H66A . 0.9500 ?
    C71 C72 . 1.387(5) ?
    C71 C76 . 1.408(5) ?
    C72 C73 . 1.398(5) ?
    C72 H72A . 0.9500 ?
    C73 C74 . 1.374(5) ?
    C73 H73A . 0.9500 ?
    C74 C75 . 1.389(6) ?
    C74 H74A . 0.9500 ?
    C75 C76 . 1.390(5) ?
    C75 H75A . 0.9500 ?
    C76 H76A . 0.9500 ?
    C1S C2S . 1.3900 ?
    C1S C6S . 1.3900 ?
    C1S H1SA . 0.9500 ?
    C2S C3S . 1.3900 ?
    C2S H2SA . 0.9500 ?
    C3S C4S . 1.3900 ?
    C3S H3SA . 0.9500 ?
    C4S C5S . 1.3900 ?
    C4S H4SA . 0.9500 ?
    C5S C6S . 1.3900 ?
    C5S H5SA . 0.9500 ?
    C6S H6SA . 0.9500 ?
loop_
    _geom_angle_atom_site_label_1
    _geom_angle_atom_site_label_2
    _geom_angle_atom_site_label_3
    _geom_angle_site_symmetry_1
    _geom_angle_site_symmetry_3
    _geom_angle
    _geom_angle_publ_flag
    H1RU Ru1 C11 . . 87.1(12) ?
    H1RU Ru1 N1 . . 92.4(11) ?
    C11 Ru1 N1 . . 79.53(12) ?
    H1RU Ru1 N2 . . 160.8(12) ?
    C11 Ru1 N2 . . 75.93(12) ?
    N1 Ru1 N2 . . 75.76(10) ?
    H1RU Ru1 P1 . . 88.4(11) ?
    C11 Ru1 P1 . . 92.01(8) ?
    N1 Ru1 P1 . . 171.43(9) ?
    N2 Ru1 P1 . . 101.01(8) ?
    H1RU Ru1 P2 . . 84.1(12) ?
    C11 Ru1 P2 . . 168.64(8) ?
    N1 Ru1 P2 . . 93.57(9) ?
    N2 Ru1 P2 . . 111.33(8) ?
    P1 Ru1 P2 . . 95.00(3) ?
    C61 P1 C71 . . 103.52(15) ?
    C61 P1 C31 . . 102.32(16) ?
    C71 P1 C31 . . 96.82(14) ?
    C61 P1 Ru1 . . 108.53(11) ?
    C71 P1 Ru1 . . 121.91(11) ?
    C31 P1 Ru1 . . 120.94(10) ?
    C51 P2 C41 . . 102.20(14) ?
    C51 P2 C21 . . 99.88(15) ?
    C41 P2 C21 . . 104.05(14) ?
    C51 P2 Ru1 . . 126.36(12) ?
    C41 P2 Ru1 . . 111.59(11) ?
    C21 P2 Ru1 . . 110.25(10) ?
    C9 O1 C12 . . 117.3(3) ?
    C16 O2 C19 . . 118.0(3) ?
    H1C N1 H1B . . 104(4) ?
    H1C N1 C1 . . 114(3) ?
    H1B N1 C1 . . 110(3) ?
    H1C N1 Ru1 . . 97(3) ?
    H1B N1 Ru1 . . 117(3) ?
    C1 N1 Ru1 . . 114.41(19) ?
    H2B N2 H2A . . 102(3) ?
    H2B N2 C2 . . 110(3) ?
    H2A N2 C2 . . 113(2) ?
    H2B N2 Ru1 . . 119(3) ?
    H2A N2 Ru1 . . 109(2) ?
    C2 N2 Ru1 . . 103.85(19) ?
    N1 C1 C3 . . 113.6(3) ?
    N1 C1 C2 . . 107.3(2) ?
    C3 C1 C2 . . 115.3(3) ?
    N1 C1 H1A . . 106.7 ?
    C3 C1 H1A . . 106.7 ?
    C2 C1 H1A . . 106.7 ?
    N2 C2 C13 . . 109.1(3) ?
    N2 C2 C6 . . 104.8(2) ?
    C13 C2 C6 . . 114.7(3) ?
    N2 C2 C1 . . 104.1(3) ?
    C13 C2 C1 . . 113.8(2) ?
    C6 C2 C1 . . 109.3(3) ?
    C4 C3 C5 . . 109.1(3) ?
    C4 C3 C1 . . 109.7(3) ?
    C5 C3 C1 . . 114.4(3) ?
    C4 C3 H3A . . 107.8 ?
    C5 C3 H3A . . 107.8 ?
    C1 C3 H3A . . 107.8 ?
    C3 C4 H4A . . 109.5 ?
    C3 C4 H4B . . 109.5 ?
    H4A C4 H4B . . 109.5 ?
    C3 C4 H4C . . 109.5 ?
    H4A C4 H4C . . 109.5 ?
    H4B C4 H4C . . 109.5 ?
    C3 C5 H5A . . 109.5 ?
    C3 C5 H5B . . 109.5 ?
    H5A C5 H5B . . 109.5 ?
    C3 C5 H5C . . 109.5 ?
    H5A C5 H5C . . 109.5 ?
    H5B C5 H5C . . 109.5 ?
    C7 C6 C11 . . 121.9(3) ?
    C7 C6 C2 . . 122.7(3) ?
    C11 C6 C2 . . 115.1(3) ?
    C6 C7 C8 . . 121.5(3) ?
    C6 C7 H7A . . 119.3 ?
    C8 C7 H7A . . 119.3 ?
    C9 C8 C7 . . 117.6(3) ?
    C9 C8 H8A . . 121.2 ?
    C7 C8 H8A . . 121.2 ?
    O1 C9 C10 . . 116.2(3) ?
    O1 C9 C8 . . 123.3(3) ?
    C10 C9 C8 . . 120.6(3) ?
    C9 C10 C11 . . 123.4(3) ?
    C9 C10 H10A . . 118.3 ?
    C11 C10 H10A . . 118.3 ?
    C10 C11 C6 . . 115.2(3) ?
    C10 C11 Ru1 . . 130.8(2) ?
    C6 C11 Ru1 . . 113.7(2) ?
    O1 C12 H12A . . 109.5 ?
    O1 C12 H12B . . 109.5 ?
    H12A C12 H12B . . 109.5 ?
    O1 C12 H12C . . 109.5 ?
    H12A C12 H12C . . 109.5 ?
    H12B C12 H12C . . 109.5 ?
    C14 C13 C18 . . 117.3(3) ?
    C14 C13 C2 . . 123.5(3) ?
    C18 C13 C2 . . 119.0(3) ?
    C13 C14 C15 . . 122.2(3) ?
    C13 C14 H14A . . 118.9 ?
    C15 C14 H14A . . 118.9 ?
    C16 C15 C14 . . 119.3(3) ?
    C16 C15 H15A . . 120.3 ?
    C14 C15 H15A . . 120.3 ?
    O2 C16 C15 . . 125.0(3) ?
    O2 C16 C17 . . 115.6(3) ?
    C15 C16 C17 . . 119.4(3) ?
    C18 C17 C16 . . 120.3(3) ?
    C18 C17 H17A . . 119.9 ?
    C16 C17 H17A . . 119.9 ?
    C17 C18 C13 . . 121.3(3) ?
    C17 C18 H18A . . 119.3 ?
    C13 C18 H18A . . 119.3 ?
    O2 C19 H19A . . 109.5 ?
    O2 C19 H19B . . 109.5 ?
    H19A C19 H19B . . 109.5 ?
    O2 C19 H19C . . 109.5 ?
    H19A C19 H19C . . 109.5 ?
    H19B C19 H19C . . 109.5 ?
    C21 C20 C29 . . 120.2(3) ?
    C21 C20 C30 . . 123.9(3) ?
    C29 C20 C30 . . 115.6(3) ?
    C20 C21 C22 . . 118.4(3) ?
    C20 C21 P2 . . 118.6(2) ?
    C22 C21 P2 . . 122.5(2) ?
    C23 C22 C21 . . 121.8(3) ?
    C23 C22 H22A . . 119.1 ?
    C21 C22 H22A . . 119.1 ?
    C22 C23 C24 . . 121.0(3) ?
    C22 C23 H23A . . 119.5 ?
    C24 C23 H23A . . 119.5 ?
    C23 C24 C25 . . 122.4(3) ?
    C23 C24 C29 . . 118.8(3) ?
    C25 C24 C29 . . 118.8(3) ?
    C26 C25 C24 . . 121.5(3) ?
    C26 C25 H25A . . 119.3 ?
    C24 C25 H25A . . 119.3 ?
    C25 C26 C27 . . 120.0(3) ?
    C25 C26 H26A . . 120.0 ?
    C27 C26 H26A . . 120.0 ?
    C28 C27 C26 . . 120.5(3) ?
    C28 C27 H27A . . 119.7 ?
    C26 C27 H27A . . 119.7 ?
    C27 C28 C29 . . 121.0(3) ?
    C27 C28 H28A . . 119.5 ?
    C29 C28 H28A . . 119.5 ?
    C28 C29 C24 . . 118.2(3) ?
    C28 C29 C20 . . 122.4(3) ?
    C24 C29 C20 . . 119.4(3) ?
    C31 C30 C39 . . 121.2(3) ?
    C31 C30 C20 . . 124.6(3) ?
    C39 C30 C20 . . 114.0(3) ?
    C30 C31 C32 . . 117.8(3) ?
    C30 C31 P1 . . 120.4(2) ?
    C32 C31 P1 . . 121.9(3) ?
    C33 C32 C31 . . 122.0(3) ?
    C33 C32 H32A . . 119.0 ?
    C31 C32 H32A . . 119.0 ?
    C32 C33 C34 . . 121.3(3) ?
    C32 C33 H33A . . 119.4 ?
    C34 C33 H33A . . 119.4 ?
    C35 C34 C33 . . 122.5(3) ?
    C35 C34 C39 . . 119.1(3) ?
    C33 C34 C39 . . 118.3(3) ?
    C36 C35 C34 . . 121.3(3) ?
    C36 C35 H35A . . 119.3 ?
    C34 C35 H35A . . 119.3 ?
    C35 C36 C37 . . 119.4(4) ?
    C35 C36 H36A . . 120.3 ?
    C37 C36 H36A . . 120.3 ?
    C38 C37 C36 . . 120.8(4) ?
    C38 C37 H37A . . 119.6 ?
    C36 C37 H37A . . 119.6 ?
    C37 C38 C39 . . 121.5(3) ?
    C37 C38 H38A . . 119.2 ?
    C39 C38 H38A . . 119.2 ?
    C38 C39 C34 . . 117.8(3) ?
    C38 C39 C30 . . 123.1(3) ?
    C34 C39 C30 . . 119.1(3) ?
    C46 C41 C42 . . 117.8(3) ?
    C46 C41 P2 . . 122.8(2) ?
    C42 C41 P2 . . 119.0(2) ?
    C43 C42 C41 . . 120.9(3) ?
    C43 C42 H42A . . 119.6 ?
    C41 C42 H42A . . 119.6 ?
    C42 C43 C44 . . 120.0(3) ?
    C42 C43 H43A . . 120.0 ?
    C44 C43 H43A . . 120.0 ?
    C45 C44 C43 . . 119.2(3) ?
    C45 C44 H44A . . 120.4 ?
    C43 C44 H44A . . 120.4 ?
    C44 C45 C46 . . 121.1(4) ?
    C44 C45 H45A . . 119.5 ?
    C46 C45 H45A . . 119.5 ?
    C41 C46 C45 . . 121.0(3) ?
    C41 C46 H46A . . 119.5 ?
    C45 C46 H46A . . 119.5 ?
    C52 C51 C56 . . 118.8(3) ?
    C52 C51 P2 . . 118.6(3) ?
    C56 C51 P2 . . 122.2(3) ?
    C51 C52 C53 . . 119.9(4) ?
    C51 C52 H52A . . 120.1 ?
    C53 C52 H52A . . 120.1 ?
    C54 C53 C52 . . 120.3(4) ?
    C54 C53 H53A . . 119.8 ?
    C52 C53 H53A . . 119.8 ?
    C53 C54 C55 . . 120.7(4) ?
    C53 C54 H54A . . 119.7 ?
    C55 C54 H54A . . 119.7 ?
    C54 C55 C56 . . 119.1(4) ?
    C54 C55 H55A . . 120.4 ?
    C56 C55 H55A . . 120.4 ?
    C51 C56 C55 . . 121.2(4) ?
    C51 C56 H56A . . 119.4 ?
    C55 C56 H56A . . 119.4 ?
    C66 C61 C62 . . 117.4(3) ?
    C66 C61 P1 . . 122.8(3) ?
    C62 C61 P1 . . 119.1(3) ?
    C63 C62 C61 . . 122.0(4) ?
    C63 C62 H62A . . 119.0 ?
    C61 C62 H62A . . 119.0 ?
    C64 C63 C62 . . 118.7(4) ?
    C64 C63 H63A . . 120.7 ?
    C62 C63 H63A . . 120.7 ?
    C65 C64 C63 . . 120.3(4) ?
    C65 C64 H64A . . 119.8 ?
    C63 C64 H64A . . 119.8 ?
    C64 C65 C66 . . 120.8(4) ?
    C64 C65 H65A . . 119.6 ?
    C66 C65 H65A . . 119.6 ?
    C61 C66 C65 . . 120.7(4) ?
    C61 C66 H66A . . 119.7 ?
    C65 C66 H66A . . 119.7 ?
    C72 C71 C76 . . 118.6(3) ?
    C72 C71 P1 . . 119.6(2) ?
    C76 C71 P1 . . 121.4(3) ?
    C71 C72 C73 . . 120.6(3) ?
    C71 C72 H72A . . 119.7 ?
    C73 C72 H72A . . 119.7 ?
    C74 C73 C72 . . 120.5(4) ?
    C74 C73 H73A . . 119.7 ?
    C72 C73 H73A . . 119.7 ?
    C73 C74 C75 . . 119.7(3) ?
    C73 C74 H74A . . 120.2 ?
    C75 C74 H74A . . 120.2 ?
    C74 C75 C76 . . 120.3(3) ?
    C74 C75 H75A . . 119.8 ?
    C76 C75 H75A . . 119.8 ?
    C75 C76 C71 . . 120.3(3) ?
    C75 C76 H76A . . 119.9 ?
    C71 C76 H76A . . 119.9 ?
    C2S C1S C6S . . 120.0 ?
    C2S C1S H1SA . . 120.0 ?
    C6S C1S H1SA . . 120.0 ?
    C1S C2S C3S . . 120.0 ?
    C1S C2S H2SA . . 120.0 ?
    C3S C2S H2SA . . 120.0 ?
    C4S C3S C2S . . 120.0 ?
    C4S C3S H3SA . . 120.0 ?
    C2S C3S H3SA . . 120.0 ?
    C3S C4S C5S . . 120.0 ?
    C3S C4S H4SA . . 120.0 ?
    C5S C4S H4SA . . 120.0 ?
    C6S C5S C4S . . 120.0 ?
    C6S C5S H5SA . . 120.0 ?
    C4S C5S H5SA . . 120.0 ?
    C5S C6S C1S . . 120.0 ?
    C5S C6S H6SA . . 120.0 ?
    C1S C6S H6SA . . 120.0 ?
_iucr_refine_instructions_details
;
TITL k0192 in C2
CELL 0.71073  38.8848  13.5741  10.8871  90.000 103.967  90.000
ZERR    4.00   0.0008   0.0003   0.0002   0.000   0.001   0.000
LATT -7
SYMM -X, Y, -Z
SFAC C H N O P RU H
UNIT 276 20 8 8 8 4 236
ACTA
TEMP -123
SIZE 0.35, 0.32, 0.25
L.S. 4
BOND $H
FMAP 2
PLAN 20
HTAB
WGHT    0.028600    2.279300
EXTI    0.000452
FVAR       0.12329
RU1   6    0.365924    0.782933    0.603130    11.00000    0.01979    0.02082 =
         0.02517   -0.00106    0.00348   -0.00075
H1RU  2    0.338039    0.808602    0.685343    11.00000    0.02860
P1    5    0.409331    0.813377    0.773664    11.00000    0.02115    0.02268 =
         0.02562   -0.00013    0.00286    0.00003
P2    5    0.358208    0.943735    0.541461    11.00000    0.01880    0.02246 =
         0.02427   -0.00113    0.00421   -0.00098
O1    4    0.339110    0.466195    0.887857    11.00000    0.04670    0.03149 =
         0.03268    0.00723    0.01039   -0.00442
O2    4    0.447506    0.360346    0.180060    11.00000    0.03527    0.04331 =
         0.04187   -0.01094    0.01162    0.00716
N1    3    0.324144    0.729706    0.443460    11.00000    0.02137    0.02686 =
         0.03127   -0.00450    0.00046    0.00121
H1B   2    0.309495    0.778491    0.392346    11.00000    0.05604
H1C   2    0.310406    0.705002    0.488895    11.00000    0.04845
N2    3    0.394938    0.699843    0.484216    11.00000    0.02415    0.02225 =
         0.02736    0.00077    0.00574   -0.00102
H2A   2    0.417801    0.683583    0.534227    11.00000    0.03944
H2B   2    0.399270    0.725307    0.427655    11.00000    0.01616
C1    1    0.336284    0.655541    0.361876    11.00000    0.02219    0.02532 =
         0.02669   -0.00210    0.00182    0.00068
AFIX  13
H1A   7    0.342138    0.692739    0.290281    11.00000   -1.20000
AFIX   0
C2    1    0.371853    0.611074    0.441115    11.00000    0.02447    0.02027 =
         0.02462   -0.00229    0.00289   -0.00340
C3    1    0.307477    0.579185    0.302037    11.00000    0.02703    0.03126 =
         0.03441   -0.00734    0.00270   -0.00276
AFIX  13
H3A   7    0.319756    0.517191    0.287110    11.00000   -1.20000
AFIX   0
C4    1    0.286194    0.616968    0.173234    11.00000    0.03363    0.07248 =
         0.03422   -0.00849   -0.00011   -0.00787
AFIX 137
H4A   7    0.268076    0.568397    0.135445    11.00000   -1.50000
H4B   7    0.302168    0.627191    0.117183    11.00000   -1.50000
H4C   7    0.274746    0.679448    0.184805    11.00000   -1.50000
AFIX   0
C5    1    0.281600    0.553146    0.385192    11.00000    0.02688    0.03808 =
         0.04440   -0.00741    0.00647   -0.00744
AFIX 137
H5A   7    0.295138    0.536100    0.470681    11.00000   -1.50000
H5B   7    0.266914    0.496914    0.348115    11.00000   -1.50000
H5C   7    0.266369    0.609939    0.389419    11.00000   -1.50000
AFIX   0
C6    1    0.365736    0.566100    0.562389    11.00000    0.02099    0.02358 =
         0.03166    0.00072    0.00284   -0.00048
C7    1    0.360631    0.466038    0.575870    11.00000    0.02314    0.02483 =
         0.03511   -0.00306    0.00602    0.00127
AFIX  43
H7A   7    0.363469    0.422282    0.510929    11.00000   -1.20000
AFIX   0
C8    1    0.351408    0.428054    0.682773    11.00000    0.02887    0.02145 =
         0.04188    0.00536    0.00387   -0.00124
AFIX  43
H8A   7    0.347484    0.359541    0.690890    11.00000   -1.20000
AFIX   0
C9    1    0.348167    0.494390    0.777201    11.00000    0.02388    0.02949 =
         0.03297    0.00904    0.00311    0.00192
C10   1    0.353331    0.594640    0.762916    11.00000    0.02744    0.02532 =
         0.02880    0.00217    0.00289   -0.00297
AFIX  43
H10A  7    0.350724    0.637779    0.828783    11.00000   -1.20000
AFIX   0
C11   1    0.362148    0.635159    0.656795    11.00000    0.02043    0.02259 =
         0.02688    0.00263    0.00314   -0.00166
C12   1    0.334154    0.363884    0.905694    11.00000    0.04919    0.03441 =
         0.05209    0.01532    0.01750   -0.00165
AFIX 137
H12A  7    0.328447    0.353455    0.987621    11.00000   -1.50000
H12B  7    0.355945    0.328232    0.903927    11.00000   -1.50000
H12C  7    0.314655    0.339447    0.837830    11.00000   -1.50000
AFIX   0
C13   1    0.390274    0.543500    0.365721    11.00000    0.02326    0.02587 =
         0.03048   -0.00121    0.00594    0.00022
C14   1    0.381301    0.538274    0.234602    11.00000    0.02839    0.03586 =
         0.02925   -0.00029    0.00507    0.00296
AFIX  43
H14A  7    0.362116    0.577017    0.188750    11.00000   -1.20000
AFIX   0
C15   1    0.399494    0.478055    0.167778    11.00000    0.03111    0.03412 =
         0.03158   -0.00093    0.00601   -0.00083
AFIX  43
H15A  7    0.392589    0.475516    0.077972    11.00000   -1.20000
AFIX   0
C16   1    0.427791    0.421876    0.233847    11.00000    0.03006    0.02694 =
         0.04167   -0.00717    0.01375   -0.00600
C17   1    0.438391    0.429604    0.365777    11.00000    0.02639    0.03255 =
         0.03567    0.00055    0.00478    0.00389
AFIX  43
H17A  7    0.458369    0.393561    0.411282    11.00000   -1.20000
AFIX   0
C18   1    0.419959    0.489322    0.430023    11.00000    0.02912    0.03015 =
         0.03073   -0.00270    0.00255    0.00125
AFIX  43
H18A  7    0.427490    0.493910    0.519582    11.00000   -1.20000
AFIX   0
C19   1    0.437182    0.347209    0.045526    11.00000    0.05178    0.04965 =
         0.04274   -0.01045    0.01731    0.00769
AFIX 137
H19A  7    0.454475    0.304955    0.018786    11.00000   -1.50000
H19B  7    0.436273    0.411438    0.003757    11.00000   -1.50000
H19C  7    0.413738    0.316254    0.022050    11.00000   -1.50000
AFIX   0
C20   1    0.379288    1.034024    0.778375    11.00000    0.02455    0.02056 =
         0.02812   -0.00010    0.00767    0.00008
C21   1    0.351215    1.020734    0.673281    11.00000    0.02310    0.02358 =
         0.02836    0.00199    0.00671    0.00085
C22   1    0.317188    1.057107    0.678175    11.00000    0.01966    0.03105 =
         0.03505   -0.00436    0.00565    0.00238
AFIX  43
H22A  7    0.298203    1.052688    0.604766    11.00000   -1.20000
AFIX   0
C23   1    0.311151    1.098075    0.785389    11.00000    0.02436    0.03355 =
         0.04354   -0.00993    0.01411    0.00012
AFIX  43
H23A  7    0.288237    1.122644    0.784820    11.00000   -1.20000
AFIX   0
C24   1    0.338353    1.104501    0.896843    11.00000    0.03308    0.02568 =
         0.03455   -0.00493    0.01582   -0.00325
C25   1    0.332632    1.143384    1.011777    11.00000    0.03803    0.03028 =
         0.04157   -0.00148    0.02137    0.00038
AFIX  43
H25A  7    0.309537    1.164484    1.014543    11.00000   -1.20000
AFIX   0
C26   1    0.359110    1.150868    1.116127    11.00000    0.06344    0.03190 =
         0.03003   -0.00322    0.01980    0.00029
AFIX  43
H26A  7    0.354786    1.178475    1.191169    11.00000   -1.20000
AFIX   0
C27   1    0.393420    1.117753    1.114598    11.00000    0.05115    0.04296 =
         0.02927   -0.00162    0.00800    0.00066
AFIX  43
H27A  7    0.411949    1.121515    1.189460    11.00000   -1.20000
AFIX   0
C28   1    0.400197    1.080321    1.006281    11.00000    0.03447    0.03218 =
         0.03027   -0.00179    0.00822    0.00397
AFIX  43
H28A  7    0.423505    1.059237    1.006466    11.00000   -1.20000
AFIX   0
C29   1    0.373039    1.072523    0.894017    11.00000    0.03282    0.02245 =
         0.02737    0.00013    0.01022   -0.00364
C30   1    0.417472    1.020623    0.776786    11.00000    0.02154    0.02391 =
         0.02228   -0.00493    0.00473   -0.00286
C31   1    0.434900    0.930765    0.789028    11.00000    0.02311    0.02680 =
         0.02500    0.00136    0.00550   -0.00185
C32   1    0.472710    0.931845    0.811334    11.00000    0.02310    0.02708 =
         0.03841   -0.00304    0.00462    0.00505
AFIX  43
H32A  7    0.485302    0.871385    0.827394    11.00000   -1.20000
AFIX   0
C33   1    0.491128    1.016732    0.810228    11.00000    0.01702    0.03036 =
         0.04403   -0.00704    0.00664   -0.00096
AFIX  43
H33A  7    0.516216    1.014270    0.825296    11.00000   -1.20000
AFIX   0
C34   1    0.473704    1.108585    0.787112    11.00000    0.02395    0.02852 =
         0.03091   -0.00623    0.00810   -0.00368
C35   1    0.491905    1.197201    0.778126    11.00000    0.02573    0.03419 =
         0.04426   -0.00543    0.01140   -0.00779
AFIX  43
H35A  7    0.516832    1.195693    0.787541    11.00000   -1.20000
AFIX   0
C36   1    0.474263    1.285826    0.755985    11.00000    0.03594    0.02508 =
         0.04655   -0.00312    0.01568   -0.00628
AFIX  43
H36A  7    0.486835    1.344686    0.748666    11.00000   -1.20000
AFIX   0
C37   1    0.437623    1.288372    0.744359    11.00000    0.03556    0.02755 =
         0.03562   -0.00167    0.00958    0.00112
AFIX  43
H37A  7    0.425418    1.349510    0.730110    11.00000   -1.20000
AFIX   0
C38   1    0.419191    1.203996    0.753254    11.00000    0.02615    0.02680 =
         0.02783   -0.00224    0.00500   -0.00218
AFIX  43
H38A  7    0.394381    1.207737    0.745926    11.00000   -1.20000
AFIX   0
C39   1    0.436196    1.111292    0.773107    11.00000    0.02466    0.02616 =
         0.02414   -0.00700    0.00609   -0.00334
C41   1    0.317302    0.960956    0.415611    11.00000    0.02172    0.02212 =
         0.03231   -0.00413    0.00526   -0.00233
C42   1    0.284689    0.928252    0.436859    11.00000    0.02649    0.02841 =
         0.03192   -0.00194    0.00356   -0.00017
AFIX  43
H42A  7    0.283994    0.902171    0.517197    11.00000   -1.20000
AFIX   0
C43   1    0.253715    0.933759    0.341958    11.00000    0.02571    0.04037 =
         0.04593    0.00001    0.00252    0.00230
AFIX  43
H43A  7    0.231839    0.913953    0.358530    11.00000   -1.20000
AFIX   0
C44   1    0.254661    0.968351    0.222228    11.00000    0.03095    0.06293 =
         0.04397    0.00858   -0.01028   -0.01038
AFIX  43
H44A  7    0.233480    0.973171    0.157187    11.00000   -1.20000
AFIX   0
C45   1    0.286611    0.995378    0.199493    11.00000    0.03803    0.06808 =
         0.03295    0.01095   -0.00422   -0.01272
AFIX  43
H45A  7    0.287562    1.015807    0.116919    11.00000   -1.20000
AFIX   0
C46   1    0.317548    0.993320    0.295288    11.00000    0.02701    0.04278 =
         0.03161    0.00177    0.00201   -0.00617
AFIX  43
H46A  7    0.339187    1.014436    0.277945    11.00000   -1.20000
AFIX   0
C51   1    0.390234    1.021415    0.485352    11.00000    0.02411    0.03450 =
         0.02058   -0.00329    0.00182   -0.00426
C52   1    0.421722    0.979294    0.472891    11.00000    0.02645    0.05340 =
         0.02671   -0.00447    0.00736   -0.00309
AFIX  43
H52A  7    0.425171    0.910170    0.482478    11.00000   -1.20000
AFIX   0
C53   1    0.448502    1.039027    0.446073    11.00000    0.02861    0.09664 =
         0.03139   -0.00805    0.01037   -0.01475
AFIX  43
H53A  7    0.470006    1.010083    0.437111    11.00000   -1.20000
AFIX   0
C54   1    0.443758    1.138715    0.432795    11.00000    0.04950    0.09011 =
         0.03089   -0.00461    0.00899   -0.04950
AFIX  43
H54A  7    0.462265    1.178666    0.416836    11.00000   -1.20000
AFIX   0
C55   1    0.412354    1.181793    0.442358    11.00000    0.07119    0.04588 =
         0.02995   -0.00012    0.01374   -0.03248
AFIX  43
H55A  7    0.408940    1.250811    0.431091    11.00000   -1.20000
AFIX   0
C56   1    0.385681    1.122613    0.468800    11.00000    0.04301    0.03579 =
         0.02537   -0.00072    0.00753   -0.00919
AFIX  43
H56A  7    0.364038    1.151951    0.475614    11.00000   -1.20000
AFIX   0
C61   1    0.444250    0.719924    0.782846    11.00000    0.02428    0.02770 =
         0.03469   -0.00418   -0.00114    0.00084
C62   1    0.465953    0.724486    0.696748    11.00000    0.02712    0.03322 =
         0.03587   -0.00932    0.00099    0.00492
AFIX  43
H62A  7    0.464145    0.779957    0.642354    11.00000   -1.20000
AFIX   0
C63   1    0.489968    0.650378    0.688746    11.00000    0.02772    0.03689 =
         0.05582   -0.01456    0.00609    0.00380
AFIX  43
H63A  7    0.504651    0.655441    0.630804    11.00000   -1.20000
AFIX   0
C64   1    0.492062    0.569378    0.766546    11.00000    0.03400    0.04108 =
         0.08286   -0.00737    0.00949    0.00791
AFIX  43
H64A  7    0.508604    0.518504    0.763379    11.00000   -1.20000
AFIX   0
C65   1    0.470346    0.561866    0.848629    11.00000    0.04721    0.03272 =
         0.07859    0.01098    0.00677    0.00913
AFIX  43
H65A  7    0.471393    0.504582    0.899529    11.00000   -1.20000
AFIX   0
C66   1    0.446883    0.636946    0.858141    11.00000    0.03302    0.03164 =
         0.05365    0.00734    0.00357   -0.00128
AFIX  43
H66A  7    0.432495    0.631236    0.916986    11.00000   -1.20000
AFIX   0
C71   1    0.401698    0.813443    0.934882    11.00000    0.03442    0.02586 =
         0.02786    0.00019    0.00530   -0.00455
C72   1    0.367579    0.825036    0.950593    11.00000    0.03503    0.03418 =
         0.02914   -0.00326    0.00841   -0.00405
AFIX  43
H72A  7    0.348030    0.823773    0.878778    11.00000   -1.20000
AFIX   0
C73   1    0.361704    0.838567    1.071195    11.00000    0.04167    0.04440 =
         0.03655   -0.00141    0.01677   -0.00261
AFIX  43
H73A  7    0.338207    0.846545    1.080649    11.00000   -1.20000
AFIX   0
C74   1    0.389653    0.840414    1.176153    11.00000    0.06328    0.04110 =
         0.02573    0.00198    0.01327   -0.00715
AFIX  43
H74A  7    0.385580    0.851752    1.257583    11.00000   -1.20000
AFIX   0
C75   1    0.423893    0.825619    1.162603    11.00000    0.05742    0.05320 =
         0.02516    0.00300   -0.00264   -0.00788
AFIX  43
H75A  7    0.443144    0.823866    1.235387    11.00000   -1.20000
AFIX   0
C76   1    0.430126    0.813369    1.043099    11.00000    0.03416    0.04597 =
         0.03290    0.00284    0.00264   -0.00254
AFIX  43
H76A  7    0.453676    0.804908    1.034406    11.00000   -1.20000
AFIX  66
C1S   1    0.235782    0.232387    0.283949    11.00000    0.05899    0.15135 =
         0.13835   -0.06161    0.04385   -0.01285
AFIX  43
H1SA  7    0.214831    0.204287    0.299255    11.00000   -1.20000
AFIX  65
C2S   1    0.235579    0.270597    0.165324    11.00000    0.10433    0.22697 =
         0.08168   -0.02032    0.00017    0.08910
AFIX  43
H2SA  7    0.214489    0.268612    0.099555    11.00000   -1.20000
AFIX  65
C3S   1    0.266233    0.311712    0.142928    11.00000    0.19857    0.11749 =
         0.11143    0.00602    0.09003    0.06650
AFIX  43
H3SA  7    0.266094    0.337826    0.061853    11.00000   -1.20000
AFIX  65
C4S   1    0.297091    0.314617    0.239157    11.00000    0.12807    0.05498 =
         0.21526   -0.04069    0.11965   -0.01282
AFIX  43
H4SA  7    0.318042    0.342717    0.223850    11.00000   -1.20000
AFIX  65
C5S   1    0.297295    0.276407    0.357783    11.00000    0.06260    0.06994 =
         0.15807   -0.05502   -0.00034    0.00965
AFIX  43
H5SA  7    0.318385    0.278393    0.423551    11.00000   -1.20000
AFIX  65
C6S   1    0.266640    0.235292    0.380180    11.00000    0.10990    0.06743 =
         0.08836    0.00470    0.02374    0.01050
AFIX  43
H6SA  7    0.266780    0.209178    0.461256    11.00000   -1.20000
HKLF 4
REM  k0192 in C2
REM R1 =  0.0392 for  10079 Fo > 4sig(Fo)  and  0.0510 for all  11534 data
REM    698 parameters refined using      1 restraints
END
WGHT      0.0296      2.1234
REM Highest difference peak  0.543,  deepest hole -0.540,  1-sigma level  0.062
Q1    1   0.4012  0.2815  0.1879  11.00000  0.05    0.54
Q2    1   0.3568  0.3133  1.0175  11.00000  0.05    0.40
Q3    1   0.2847  0.3074  0.2012  11.00000  0.05    0.36
Q4    1   0.3731  0.9463  0.6661  11.00000  0.05    0.36
Q5    1   0.2503  0.2843  0.1543  11.00000  0.05    0.34
Q6    1   0.3786  0.7932  0.4862  11.00000  0.05    0.34
Q7    1   0.3595  0.6195  0.5408  11.00000  0.05    0.32
Q8    1   0.3221  0.8206  0.4232  11.00000  0.05    0.31
Q9    1   0.3652  0.8595  0.5205  11.00000  0.05    0.31
Q10   1   0.3640  0.6823  0.6364  11.00000  0.05    0.31
Q11   1   0.2514  0.2401  0.3242  11.00000  0.05    0.31
Q12   1   0.3965  0.7769  0.6670  11.00000  0.05    0.30
Q13   1   0.2952  0.2941  0.2988  11.00000  0.05    0.30
Q14   1   0.3519  0.7837  0.4762  11.00000  0.05    0.28
Q15   1   0.2890  0.3135  0.3153  11.00000  0.05    0.28
Q16   1   0.3549  0.7692  0.7168  11.00000  0.05    0.27
Q17   1   0.3593  0.8778  0.6253  11.00000  0.05    0.26
Q18   1   0.3944  0.8187  0.5654  11.00000  0.05    0.26
Q19   1   0.2348  0.2415  0.2187  11.00000  0.05    0.26
Q20   1   0.2386  0.2239  0.1700  11.00000  0.05    0.24
;
