# Supplementary material for: [(R)-2,2-Bis(diphenyl­phosphan­yl)-1,1′-binaphthyl-κ2 P,P′]{2-[(2R)-1,2-diamino-1-(4-meth­oxy­phen­yl)-3-methyl­but­yl]-5-meth­oxy­phenyl-κC 1}hydrido­ruthenium(II) benzene monosolvate
Source: Acta Crystallogr Sect E Struct Rep Online. 2012 Nov 17;68(Pt 12):m1486–7. doi: 10.1107/S1600536812046065 (PMC3588743; doi:10.1107/S1600536812046065)
Supplement: Supplementary file 2 [file e-68-m1486-Isup2.hkl]

# 
# h,k,l, Fc-squared, Fo-squared, sigma(Fo-squared) and status flag 
# 
data_I
_shelx_title ' k0192 in C2' 
_shelx_refln_list_code          4 
_shelx_F_calc_maximum      375.92 
_exptl_crystal_F_000      2328.00 
_reflns_d_resolution_high  0.7707 
 
loop_ 
 _symmetry_equiv_pos_as_xyz 
 'x, y, z' 
 '-x, y, -z' 
 'x+1/2, y+1/2, z' 
 '-x+1/2, y+1/2, -z' 
 
_cell_length_a    38.8848 
_cell_length_b    13.5741 
_cell_length_c    10.8871 
_cell_angle_alpha  90.000 
_cell_angle_beta  103.967 
_cell_angle_gamma  90.000 
 
_shelx_F_squared_multiplier     1.000 
 
loop_ 
 _refln_index_h 
 _refln_index_k 
 _refln_index_l 
 _refln_F_squared_calc 
 _refln_F_squared_meas 
 _refln_F_squared_sigma 
 _refln_observed_status 
   1 -17   0      993.15      868.51    230.29 o 
   3 -17   0     1857.09     1552.93    230.31 o 
   5 -17   0      513.06      434.24    177.64 o 
   7 -17   0     2745.15     2309.86    243.49 o 
   9 -17   0      149.97      315.80    144.74 o 
  11 -17   0     1755.64     1375.25    223.72 o 
   2 -16   0       94.69      125.00    190.79 o 
   4 -16   0     1349.88     1381.79    223.72 o 
   6 -16   0     1321.68     1283.08    197.40 o 
   8 -16   0     1415.77     1362.05    210.56 o 
  10 -16   0     1217.60     1197.53    151.34 o 
  12 -16   0     1291.71     1276.49    177.66 o 
  14 -16   0      293.70      164.48     98.69 o 
  16 -16   0     1401.40      993.57    171.08 o 
   3 -15   0      375.88      480.29    144.74 o 
   5 -15   0      347.92      243.43     98.69 o 
   7 -15   0     1753.70     1651.65    197.41 o 
   9 -15   0       70.42      223.69    118.42 o 
  11 -15   0     2129.91     2059.70    236.90 o 
  13 -15   0      730.70      993.51    151.33 o 
  15 -15   0     1690.29     1539.76    171.08 o 
  17 -15   0      444.01      486.87    125.01 o 
  19 -15   0      918.71      756.66    111.85 o 
   4 -14   0      534.18      375.03    138.17 o 
   6 -14   0     1846.12     1783.29    197.41 o 
   8 -14   0     1077.70     1118.57    151.34 o 
  10 -14   0     4134.76     3857.13    375.18 o 
  12 -14   0     3240.40     3468.41    283.00 o 
  14 -14   0     3141.50     3330.15    263.25 o 
  16 -14   0     2332.48     2737.57    263.23 o 
  18 -14   0     1285.29     1362.04    138.18 o 
  20 -14   0      878.32      776.39     98.69 o 
  22 -14   0     1116.97     1013.28     92.12 o 
  24 -14   0      153.96      184.21     52.63 o 
   5 -13   0      427.12      421.08    105.27 o 
   7 -13   0     7283.35     7599.05    467.53 o 
   9 -13   0     2212.60     2184.82    184.26 o 
  11 -13   0    10072.82    10901.60    731.16 o 
  13 -13   0      714.92      848.76    118.43 o 
  15 -13   0     3458.55     3666.00    309.34 o 
  17 -13   0      812.39      598.74    111.85 o 
  19 -13   0     1777.26     1770.11    164.51 o 
  21 -13   0     1182.95     1158.06    118.44 o 
  23 -13   0     1085.36     1026.44     98.70 o 
   6 -12   0     1241.63     1098.87    177.66 o 
   8 -12   0     6405.20     7381.31    408.24 o 
  10 -12   0     3802.88     3929.61    302.78 o 
  12 -12   0     6857.41     7025.98    599.22 o 
  14 -12   0     3182.11     3257.91    223.78 o 
  16 -12   0     2529.12     2856.18    210.59 o 
  18 -12   0     1008.73     1046.19     98.70 o 
  20 -12   0      198.30      190.80     59.21 o 
  22 -12   0     1261.19     1210.71     98.70 o 
  24 -12   0      513.00      486.87     59.21 o 
   7 -11   0     7474.25     7396.14    566.40 o 
   9 -11   0      129.57      243.43     78.95 o 
  11 -11   0     8028.56     8153.89    605.94 o 
  13 -11   0      487.30      618.47     92.11 o 
  15 -11   0     7594.72     8324.27    579.54 o 
  17 -11   0      204.45      276.32     65.79 o 
  19 -11   0     5157.30     5543.14    427.91 o 
  23 -11   0     2329.99     2737.63    138.20 o 
   8 -10   0     2798.31     2757.79    177.71 o 
  10 -10   0     3583.45     3291.28    210.64 o 
  12 -10   0     1466.87     1381.89    131.61 o 
  14 -10   0      736.37      651.39     85.54 o 
  16 -10   0     2005.75     2296.72    184.26 o 
  18 -10   0     5784.56     5774.34    335.79 o 
  20 -10   0      466.64      704.00     78.95 o 
  22 -10   0     3821.11     3949.34    250.12 o 
  24 -10   0      681.76      829.02     72.38 o 
   9  -9   0     2062.89     2066.52    171.11 o 
  11  -9   0     2552.08     2369.42    164.54 o 
  13  -9   0      371.42      375.02     59.21 o 
  15  -9   0     2958.47     2988.22    197.46 o 
  17  -9   0     1682.94     1559.61    131.61 o 
  19  -9   0      915.71      927.76     85.54 o 
  21  -9   0      831.58      769.83     65.80 o 
  23  -9   0     1497.12     1704.30    105.28 o 
   8  -8   0    10695.85    10046.42    639.44 o 
  10  -8   0     2035.85     2027.08    131.63 o 
  12  -8   0     8667.12     9046.69    474.41 o 
  14  -8   0     8524.26     7998.41    362.37 o 
  16  -8   0     2939.00     3093.60    190.88 o 
  18  -8   0     7895.98     7897.94    500.62 o 
  20  -8   0     2038.29     2224.38    138.20 o 
   7  -7   0    10934.17    10656.32    633.05 o 
   9  -7   0      436.37      335.56     39.48 o 
  13  -7   0     2247.51     2125.91    111.89 o 
  15  -7   0     9236.24     9581.76    553.55 o 
  17  -7   0     1248.99     1092.35     85.55 o 
  19  -7   0     7048.85     6942.26    382.02 o 
  21  -7   0     4248.32     4134.35    177.75 o 
   8  -6   0     7732.27     6755.79    408.64 o 
  10  -6   0    21327.79    22158.55   1103.96 o 
  12  -6   0    15706.72    16324.38    897.74 o 
  14  -6   0    17900.88    17233.21    917.78 o 
  16  -6   0     4106.97     4687.91    309.45 o 
  18  -6   0    27041.25    27574.59   1302.37 o 
  46  -6   0      277.32      105.27    348.70 o 
   7  -5   0    10065.42     8972.60    501.41 o 
   9  -5   0     3770.27     3898.63    190.98 o 
  13  -5   0     8318.85     8727.24    375.72 o 
  17  -5   0     2870.36     2791.10    177.73 o 
  43  -5   0       53.04      -39.47    197.37 o 
   6  -4   0      769.03      973.95     59.23 o 
   8  -4   0    19361.04    19076.77    906.84 o 
  10  -4   0     8500.27     9154.20    415.50 o 
  12  -4   0    25126.17    24928.67   1357.70 o 
  14  -4   0      194.42      111.85     32.90 o 
  16  -4   0     4284.66     4175.10    197.56 o 
  42  -4   0     2608.83     2645.50    361.95 o 
  44  -4   0     2010.76     1842.51    348.76 o 
  46  -4   0     1688.99     2026.68    322.43 o 
   7  -3   0    16873.55    16034.33    821.25 o 
   9  -3   0    19894.68    19530.84    934.14 o 
  11  -3   0      648.28      684.35     52.64 o 
  13  -3   0     3323.00     3457.20    171.21 o 
  39  -3   0     1481.89     1329.18    217.14 o 
  41  -3   0     3528.63     4258.29    388.31 o 
  43  -3   0      326.79      243.43    243.43 o 
  45  -3   0     3232.65     3514.36    460.68 o 
  47  -3   0       34.52      138.16    164.48 o 
   4  -2   0      733.10      743.77     92.15 o 
   6  -2   0    23952.36    26880.16   1765.36 o 
   8  -2   0     3958.97     4303.63    151.58 o 
  10  -2   0    20310.75    20412.01    914.86 o 
  36  -2   0      247.22      381.59    164.48 o 
  38  -2   0     1147.86     1388.36    236.88 o 
  40  -2   0     1253.46     1526.55    250.04 o 
  42  -2   0     1912.98     1974.11    250.05 o 
  44  -2   0     3805.24     3909.51    533.11 o 
  46  -2   0     1485.38      987.00    263.20 o 
  48  -2   0     2405.48     2428.23    388.25 o 
   7  -1   0    37904.83    36727.75   2170.73 o 
   9  -1   0    21042.45    20936.47    823.64 o 
  11  -1   0    30611.46    29250.89   1138.09 o 
  13  -1   0     1807.22     2290.84    111.91 o 
  15  -1   0     8468.07     7287.33    329.74 o 
  17  -1   0     3430.60     3219.92    164.62 o 
  19  -1   0    27155.18    27875.28   1456.32 o 
  21  -1   0     8355.59     9509.93    566.77 o 
  23  -1   0    19193.21    18534.66    917.82 o 
  25  -1   0     8290.31     8242.34    500.73 o 
  27  -1   0     3657.07     3837.85    184.32 o 
  29  -1   0     8172.78     8141.85    395.24 o 
  31  -1   0     2668.08     2672.10    118.47 o 
  33  -1   0     3507.61     3725.49    157.97 o 
  35  -1   0      956.72      875.11     72.38 o 
  37  -1   0     3154.20     3363.18    184.28 o 
  39  -1   0      367.05      302.65     52.63 o 
  41  -1   0     2567.51     2355.96    276.40 o 
  43  -1   0      632.89      717.16    217.12 o 
  45  -1   0     2554.51     2737.60    342.20 o 
  47  -1   0      795.45      848.76    210.54 o 
   6   0   0      957.39      743.94     85.59 o 
   8   0   0    17049.54    18012.47    942.78 o 
  10   0   0    26205.96    28721.93   1623.38 o 
  22   0   0    12087.70    10215.49    540.78 o 
  24   0   0     2576.73     2474.87    171.13 o 
  26   0   0    21287.28    22397.00    904.60 o 
  28   0   0     2203.12     2658.84    138.21 o 
  30   0   0     3663.03     3495.36    157.98 o 
  32   0   0      142.26      105.27     59.21 o 
  34   0   0     1625.16     1882.00    144.77 o 
  36   0   0     5820.38     5721.37    250.19 o 
  38   0   0     3675.64     4298.00    230.37 o 
  40   0   0     5247.04     5121.58    276.49 o 
  42   0   0      491.99      315.81     78.95 o 
  44   0   0      677.67      335.55    105.27 o 
  46   0   0       28.10      125.00    151.32 o 
  48   0   0     1827.52     1191.02    243.47 o 
   5   1   0    25826.41    24677.96   1032.72 o 
   7   1   0    37008.00    35923.71   1370.31 o 
   9   1   0    21124.58    20631.69    763.89 o 
  11   1   0    29367.35    29543.31   1137.56 o 
  13   1   0     1796.79     2119.68     92.16 o 
  15   1   0     8420.99     7979.69    290.17 o 
  17   1   0     3365.79     2870.89    118.52 o 
  19   1   0    27831.71    30163.66   1125.51 o 
  21   1   0     8303.15     8798.08    336.11 o 
  23   1   0    19230.12    19597.88    838.59 o 
  25   1   0     8364.35     8308.33    329.43 o 
  27   1   0     3547.44     3798.29    171.15 o 
  29   1   0     8124.45     8642.41    322.77 o 
  31   1   0     2465.14     2685.18    144.79 o 
  33   1   0     3258.84     3356.78    157.97 o 
  35   1   0      974.27      815.90     98.70 o 
  37   1   0     3220.90     3099.94    190.87 o 
  39   1   0      354.59      355.28     78.95 o 
  41   1   0     2571.44     2691.59    184.27 o 
  43   1   0      658.54      460.56     85.53 o 
  45   1   0     2554.21     2724.43    243.49 o 
  47   1   0      802.40      500.04    269.76 o 
   0   2   0     4565.21     4885.67    290.50 o 
   2   2   0     2056.63     2233.62    112.01 o 
   4   2   0     1100.72     1178.46     52.67 o 
   6   2   0    23749.31    25538.47   1005.82 o 
   8   2   0     3314.81     3373.40    118.60 o 
  10   2   0    20843.47    21907.98    802.32 o 
  12   2   0     3572.25     3761.01    204.19 o 
  14   2   0     9664.98     9909.21    442.02 o 
  16   2   0     1436.82     1322.87     65.81 o 
  18   2   0    14700.14    15176.69    805.37 o 
  20   2   0     1836.88     1579.57    111.89 o 
  22   2   0    14682.60    14515.03    712.56 o 
  24   2   0     1595.17     1724.19    111.87 o 
  26   2   0    15959.88    16986.11    699.23 o 
  28   2   0     5455.88     5379.63    230.46 o 
  30   2   0    20118.40    21181.12    765.42 o 
  32   2   0      345.99      401.34     65.79 o 
  34   2   0     1229.73     1263.37     98.70 o 
  36   2   0      211.01      184.22     72.37 o 
  38   2   0     1004.45     1065.92    111.86 o 
  40   2   0     1206.68     1526.54    125.02 o 
  42   2   0     1828.71     1756.95    151.35 o 
  44   2   0     3946.00     4205.75    342.25 o 
  46   2   0     1488.36     1638.42    151.34 o 
  48   2   0     2392.82     2981.00    394.83 o 
   1   3   0    33591.90    36296.25   1365.12 o 
   3   3   0    26291.03    26884.67    939.46 o 
   5   3   0   114116.28   124651.02   4716.19 o 
   7   3   0    17515.00    17634.91    589.60 o 
   9   3   0    20459.93    20700.94    715.65 o 
  11   3   0      554.84      526.41     26.32 o 
  13   3   0     3278.56     3476.92    158.04 o 
  15   3   0      536.58      611.93     59.22 o 
  17   3   0    11058.28    11463.49    573.83 o 
  19   3   0     7209.04     7399.47    263.56 o 
  21   3   0     1519.59     1388.58     78.97 o 
  23   3   0     5400.91     5294.67    210.73 o 
  25   3   0      811.48      657.99     78.96 o 
  27   3   0     6665.72     6651.78    250.27 o 
  29   3   0     1349.65     1500.31     98.70 o 
  31   3   0     8441.05     9109.55    447.90 o 
  33   3   0     3377.01     3475.27    171.13 o 
  35   3   0      899.27      934.32     98.70 o 
  37   3   0     1031.01     1210.69    105.28 o 
  39   3   0     1455.39     1381.82    131.60 o 
  41   3   0     3485.90     3817.30    368.57 o 
  43   3   0      330.90      256.59     78.95 o 
  45   3   0     3391.60     3494.68    256.67 o 
  47   3   0       30.65      105.26     98.69 o 
   0   4   0    53219.89    54706.27   2846.77 o 
   2   4   0     5620.62     6006.37    224.17 o 
   4   4   0    26377.45    27971.04   1062.78 o 
   6   4   0      745.24      993.68     78.97 o 
   8   4   0    19332.40    20440.15   1317.22 o 
  10   4   0     8145.88     8856.51    369.30 o 
  12   4   0    26144.70    25982.05   1106.32 o 
  14   4   0      206.12      190.80     19.74 o 
  16   4   0     4568.22     4228.05    177.82 o 
  18   4   0    13915.34    13855.78    725.78 o 
  20   4   0     4078.48     4095.35    171.19 o 
  22   4   0    11254.70    11206.88    415.31 o 
  24   4   0     1383.33     1355.59     78.97 o 
  26   4   0     3090.27     3146.29    184.30 o 
  28   4   0     5422.03     5636.17    237.04 o 
  30   4   0     3288.73     3429.24    138.22 o 
  32   4   0     1572.71     1533.23    105.29 o 
  34   4   0     1960.43     1796.51    111.87 o 
  36   4   0       44.53      138.16     46.05 o 
  38   4   0     2611.55     3086.49    164.53 o 
  40   4   0      553.66      401.34     78.95 o 
  42   4   0     2486.46     2303.27    177.68 o 
  44   4   0     2106.53     2079.42    164.51 o 
  46   4   0     1744.75     1875.34    276.37 o 
   3   5   0     9617.25     9145.26    329.92 o 
   5   5   0    16107.23    16763.31    667.62 o 
   7   5   0    10521.17    10629.92    475.08 o 
   9   5   0     3888.80     4260.96    223.91 o 
  11   5   0    17712.55    16472.90    951.50 o 
  13   5   0     8327.37     8997.51    428.45 o 
  15   5   0    27024.85    27771.83    886.69 o 
  17   5   0     2995.19     3047.90    105.33 o 
  19   5   0    19328.26    20442.33    739.52 o 
  21   5   0     7141.85     7325.03    270.08 o 
  23   5   0    20231.81    21314.68    825.13 o 
  25   5   0     3645.71     3357.20    157.99 o 
  27   5   0     2558.80     2731.31    111.89 o 
  29   5   0     4283.71     4443.49    381.81 o 
  31   5   0       78.76      -26.32     46.05 o 
  33   5   0     1844.19     1776.75    111.87 o 
  35   5   0     1302.09     1092.29    105.28 o 
  37   5   0     2617.02     2632.40    171.11 o 
  39   5   0      556.29      361.87     78.95 o 
  41   5   0     1888.50     2007.00    157.93 o 
  43   5   0       56.36      -59.21     85.53 o 
  45   5   0     1744.13     1756.90    157.92 o 
   0   6   0    58633.87    62082.83   3292.83 o 
   2   6   0     7311.77     8226.16    322.98 o 
   4   6   0    28761.26    29430.48   1093.45 o 
   6   6   0     4223.59     4201.76    177.82 o 
   8   6   0     7586.85     7177.37    263.63 o 
  10   6   0    21335.63    22482.50    846.15 o 
  12   6   0    14971.87    15364.83    620.40 o 
  14   6   0    18309.15    17716.66    719.76 o 
  16   6   0     3902.06     4121.51    197.52 o 
  18   6   0    27027.70    26953.09   1639.53 o 
  20   6   0     1506.62     1579.36     85.55 o 
  22   6   0     4625.39     4733.83    210.68 o 
  24   6   0     2236.28     1934.89    131.62 o 
  26   6   0    16004.56    16650.67    600.08 o 
  28   6   0     1004.66      954.09     78.96 o 
  30   6   0    10244.39    10962.30    441.39 o 
  32   6   0      307.12      217.12     59.21 o 
  34   6   0     2383.86     2671.84    263.24 o 
  36   6   0     1117.83      954.08     92.12 o 
  38   6   0      677.73      585.57     85.53 o 
  40   6   0     2141.75     2072.86    138.19 o 
  42   6   0       48.75      -26.32     65.79 o 
  44   6   0     3563.05     3665.83    519.93 o 
  46   6   0      245.77      -72.37    269.74 o 
   1   7   0     5454.28     5513.37    237.13 o 
   3   7   0     7013.90     6813.29    263.57 o 
   5   7   0     8612.51     8786.27    316.38 o 
   7   7   0    10588.02    11018.19    382.44 o 
   9   7   0      490.08      447.42     65.80 o 
  11   7   0    11317.03    10813.60    468.15 o 
  13   7   0     2201.08     2231.20    131.63 o 
  15   7   0     8902.41     9231.94    336.07 o 
  17   7   0     1224.41     1033.12     65.80 o 
  19   7   0     7135.23     7100.44    289.81 o 
  21   7   0     4173.15     3864.38    309.41 o 
  23   7   0     9596.20    11075.10    632.49 o 
  25   7   0     2633.57     2547.02    204.03 o 
  27   7   0     6647.75     6966.88    368.76 o 
  29   7   0     1552.61     1408.19     78.96 o 
  31   7   0     1306.14     1493.67     92.12 o 
  33   7   0     2434.75     2086.15    289.56 o 
  35   7   0     1200.89     1065.94     98.70 o 
  37   7   0     2245.37     2276.90    210.58 o 
  39   7   0      671.81      664.53     85.53 o 
  41   7   0     1039.87      855.36    118.43 o 
  43   7   0     1720.68     1500.27    361.91 o 
   0   8   0    12626.63    12504.94    659.54 o 
   2   8   0      704.78      631.67    105.28 o 
   4   8   0     5203.56     5169.75    204.16 o 
   6   8   0     2657.86     2527.62    157.98 o 
   8   8   0    10922.82    11240.07    454.88 o 
  10   8   0     1877.39     1855.91    131.62 o 
  12   8   0     8594.89     8618.29    355.80 o 
  14   8   0     8687.48     8729.97    322.84 o 
  16   8   0     2951.53     2961.97    171.14 o 
  18   8   0     8484.59     8550.85    382.09 o 
  20   8   0     2017.52     1994.04    105.30 o 
  22   8   0     2855.77     2915.69    118.47 o 
  24   8   0     1542.52     1395.04    223.73 o 
  26   8   0     3798.21     3797.99    388.36 o 
  28   8   0      588.41      697.42    203.96 o 
  30   8   0     2372.87     2388.87    296.14 o 
  32   8   0      740.85      644.80    184.23 o 
  34   8   0     1013.00      967.22    256.61 o 
  36   8   0      490.02      486.87    250.02 o 
  38   8   0      897.16      532.95    282.92 o 
  40   8   0     1305.65     1177.80    243.46 o 
  42   8   0      665.27      532.93    236.86 o 
   1   9   0     6326.52     6395.35    250.28 o 
   3   9   0     3292.56     3679.78    157.99 o 
   5   9   0     3692.11     3765.60    190.91 o 
   7   9   0     5081.99     5524.57    237.05 o 
   9   9   0     2029.42     1961.20    138.21 o 
  11   9   0     2658.00     2527.43    151.38 o 
  13   9   0      349.61      322.39     72.37 o 
  15   9   0     2778.41     2988.13    177.71 o 
  17   9   0     1732.14     1447.75    111.87 o 
  19   9   0      741.59      802.72     85.54 o 
  21   9   0      919.31      947.49     72.38 o 
  23   9   0     1543.93     1756.95    111.87 o 
  25   9   0      340.34      282.91    138.16 o 
  27   9   0     1844.82     2013.63    230.32 o 
  29   9   0      340.24      368.44    157.90 o 
  31   9   0     2256.83     2178.22    289.55 o 
  33   9   0     3601.14     3396.14    342.25 o 
  35   9   0      986.26      894.84    223.71 o 
  37   9   0     3142.23     3488.03    427.78 o 
  39   9   0      198.56      118.42    243.43 o 
  41   9   0     2641.13     2513.84    460.65 o 
   0  10   0     1459.54     1270.04    171.09 o 
   2  10   0     2107.92     1928.29    151.37 o 
   4  10   0     1666.23     1474.08    131.61 o 
   6  10   0     7759.93     7594.83    375.46 o 
   8  10   0     2628.12     2310.16    138.21 o 
  10  10   0     3279.59     3462.27    190.89 o 
  12  10   0     1279.92     1217.34    118.44 o 
  14  10   0      755.91      684.29     92.12 o 
  16  10   0     1823.72     2040.01    144.77 o 
  18  10   0     5868.73     6353.82    276.54 o 
  20  10   0      444.31      355.29     72.37 o 
  22  10   0     3697.40     3764.97    204.05 o 
  24  10   0      670.33      776.39     59.22 o 
  26  10   0     1413.06     1697.67    230.30 o 
  28  10   0      666.15      296.08    210.54 o 
  30  10   0     3723.24     4199.18    500.22 o 
  32  10   0      678.02      723.74    269.76 o 
  34  10   0     5072.04     5634.69    506.86 o 
  36  10   0      440.50      625.03    328.96 o 
  38  10   0     3242.25     3784.17    487.01 o 
  40  10   0      123.42       98.69    361.85 o 
   1  11   0     1777.49     1493.82    125.03 o 
   3  11   0     5467.90     5221.31    289.71 o 
   5  11   0     2126.40     2244.13    157.94 o 
   7  11   0     7049.17     7178.36    342.45 o 
   9  11   0      105.85       92.11     65.79 o 
  11  11   0     7901.89     7771.75    309.55 o 
  13  11   0      496.36      401.35    111.85 o 
  15  11   0     7526.75     8054.19    362.21 o 
  17  11   0      188.22       39.47     78.95 o 
  19  11   0     5085.97     5780.09    355.50 o 
  21  11   0     1233.50     1250.20    111.86 o 
  23  11   0     2547.80     2546.85    157.94 o 
  25  11   0      674.31      809.28     85.53 o 
  27  11   0     1408.12     1651.59    269.78 o 
  29  11   0     1398.88     1388.38    302.68 o 
  31  11   0      550.33      486.87    309.23 o 
  33  11   0     1439.50     1566.04    256.62 o 
  35  11   0     1016.00     1210.66    302.67 o 
  37  11   0      265.80      592.12    302.64 o 
   0  12   0     7188.61     7105.67    507.08 o 
   2  12   0       23.69      -26.32     85.53 o 
   4  12   0     5404.58     5635.73    296.27 o 
   6  12   0     1214.29     1427.87    131.60 o 
   8  12   0     6356.53     6571.37    296.30 o 
  10  12   0     3747.93     3923.00    217.21 o 
  12  12   0     6882.92     6993.08    375.34 o 
  14  12   0     2901.85     2895.82    190.86 o 
  16  12   0     2521.65     2698.23    164.53 o 
  18  12   0      927.76     1072.50    118.44 o 
  20  12   0      225.26      296.06     78.95 o 
  22  12   0     1490.62     1539.75    138.18 o 
  24  12   0      532.41      493.45     78.95 o 
  26  12   0     2489.95     2645.48    197.42 o 
  28  12   0      440.13       85.53    302.65 o 
  30  12   0      739.83     1098.78    348.71 o 
  32  12   0      745.71      473.72    236.86 o 
  34  12   0      472.38      111.85    236.85 o 
   1  13   0     4563.61     4423.64    263.31 o 
   3  13   0     4400.86     4693.43    276.47 o 
   5  13   0      424.81      467.13     92.11 o 
   7  13   0     7223.42     7789.96    408.26 o 
   9  13   0     2167.63     2020.29    157.94 o 
  11  13   0     9853.65    10670.77    474.26 o 
  13  13   0      711.65      421.09    118.43 o 
  15  13   0     3478.04     3916.11    243.52 o 
  17  13   0      811.34      822.45    118.43 o 
  19  13   0     1809.35     1803.02    197.41 o 
  21  13   0     1233.04     1184.38    144.76 o 
  23  13   0     1031.84      947.48    125.01 o 
  25  13   0     1880.04     2000.42    197.41 o 
  27  13   0      151.17       72.37     52.63 o 
  29  13   0     2701.05     3066.66    480.40 o 
  31  13   0      159.88      -13.16    243.43 o 
   0  14   0     5541.88     6366.08    520.08 o 
   2  14   0       82.10       72.37     98.69 o 
   4  14   0      521.31      559.25    118.43 o 
   6  14   0     1937.93     2072.85    204.00 o 
   8  14   0     1029.91      796.15    131.60 o 
  10  14   0     4247.87     4528.57    322.53 o 
  12  14   0     3122.66     2849.72    217.18 o 
  14  14   0     3176.14     3336.74    296.16 o 
  16  14   0     2296.06     2401.95    230.32 o 
  18  14   0     1377.62     1447.60    164.50 o 
  20  14   0      825.25      644.80    138.17 o 
  22  14   0     1194.35      980.39    131.60 o 
  24  14   0      138.32       19.74     85.53 o 
  26  14   0     2742.34     2606.01    190.84 o 
  28  14   0      287.54       32.90    250.01 o 
   1  15   0       65.76      -46.05    118.42 o 
   3  15   0      401.59      335.54    131.59 o 
   5  15   0      345.42      269.75    131.58 o 
   7  15   0     1768.39     1520.04    177.67 o 
   9  15   0       87.11       65.79    125.00 o 
  11  15   0     2070.06     2355.81    243.48 o 
  13  15   0      739.48      539.52    151.33 o 
  15  15   0     1632.16     1776.64    197.40 o 
  17  15   0      457.49      453.97    144.74 o 
  19  15   0      905.84     1000.10    157.91 o 
  21  15   0       15.64      -92.11    111.84 o 
  23  15   0      968.79      986.94    144.75 o 
  25  15   0       73.31      328.95    250.00 o 
   0  16   0      716.59      881.65    269.76 o 
   2  16   0       93.89      -59.21    125.00 o 
   4  16   0     1273.56     1519.95    223.72 o 
   6  16   0     1279.68      947.50    157.92 o 
   8  16   0     1273.91     1269.91    197.40 o 
  10  16   0     1253.23     1256.75    190.82 o 
  12  16   0     1315.45     1335.72    210.56 o 
  14  16   0      247.84       26.32    171.06 o 
  16  16   0     1377.02     1539.70    210.56 o 
  18  16   0      238.10      447.38    151.32 o 
  20  16   0      917.10      868.51    177.65 o 
   1  17   0      921.69      927.72    210.55 o 
   3  17   0     1824.24     2164.89    256.63 o 
   5  17   0      486.29      539.50    177.64 o 
   7  17   0     2726.64     2862.65    282.97 o 
   9  17   0      157.84      296.06    256.58 o 
  11  17   0     1726.67     1539.75    210.56 o 
 -13 -17   1     1054.95      736.92    197.39 o 
 -11 -17   1      465.37      467.13    177.64 o 
  -9 -17   1     1251.40      861.96    197.39 o 
  -7 -17   1      696.03      776.37    144.75 o 
  -5 -17   1      203.59      276.32    138.16 o 
  -3 -17   1      175.86      151.32    164.48 o 
  -1 -17   1      668.58      940.86    190.80 o 
   1 -17   1     1184.21     1572.57    289.51 o 
   3 -17   1     1444.90     1210.71    223.72 o 
   5 -17   1     2154.54     1960.96    250.06 o 
   9 -17   1      973.03     1026.42    184.23 o 
 -18 -16   1     1406.04     1289.66    190.82 o 
 -14 -16   1     1476.08     1618.68    230.30 o 
 -12 -16   1       46.45      309.21    144.74 o 
 -10 -16   1      929.30     1065.90    203.97 o 
  -8 -16   1      230.31      414.49    144.74 o 
  -6 -16   1      551.86      592.14    138.17 o 
  -4 -16   1      161.23      230.27    190.79 o 
  -2 -16   1      115.53       19.74    111.84 o 
   0 -16   1      662.99      756.64    223.70 o 
   4 -16   1     1070.09      835.63    164.49 o 
   6 -16   1        6.16       26.32    138.16 o 
   8 -16   1     1605.45     1447.62    171.08 o 
  10 -16   1      488.41      375.02    118.43 o 
  12 -16   1     1872.22     1704.29    197.41 o 
  14 -16   1      471.16      565.82    111.85 o 
 -23 -15   1      764.48      835.60    125.01 o 
 -21 -15   1      473.13      414.50    111.85 o 
 -19 -15   1     2289.58     2270.29    236.90 o 
 -17 -15   1      865.76      776.39    138.17 o 
 -15 -15   1     1812.15     2467.60    236.89 o 
 -13 -15   1     2134.51     1980.73    223.74 o 
 -11 -15   1      270.68      263.17    118.43 o 
  -9 -15   1      780.11      809.28    164.49 o 
  -7 -15   1      498.07      519.77    105.27 o 
  -5 -15   1       71.81      144.74    144.74 o 
  -3 -15   1     1220.47     1454.15    217.14 o 
   5 -15   1     1824.00     2053.06    210.57 o 
   7 -15   1      455.82      532.92    144.74 o 
   9 -15   1     2590.80     3014.03    223.75 o 
  11 -15   1      530.81      480.29    105.27 o 
  13 -15   1     2601.20     2698.14    282.98 o 
  15 -15   1       83.36       26.32     98.69 o 
 -24 -14   1      388.67      513.18    111.85 o 
 -22 -14   1     1365.00     1434.43    157.92 o 
 -20 -14   1       59.46       85.53     98.69 o 
 -18 -14   1     4369.24     4265.24    368.60 o 
 -16 -14   1      144.43      164.48     85.53 o 
 -14 -14   1     4767.63     5371.36    322.54 o 
 -12 -14   1       22.01      -32.90     78.95 o 
 -10 -14   1     5164.77     5444.08    460.80 o 
  -8 -14   1      399.37      414.50    144.74 o 
  -6 -14   1     2102.05     1888.64    223.74 o 
  -4 -14   1     1965.82     2638.79    223.74 o 
   6 -14   1      427.63      368.44    125.01 o 
   8 -14   1     5740.99     5957.95    467.42 o 
  10 -14   1     1222.39     1691.04    144.76 o 
  12 -14   1     2176.79     2309.80    217.16 o 
  14 -14   1      562.01      480.30     85.53 o 
  16 -14   1     1563.95     1625.29    144.76 o 
  18 -14   1      498.95      467.13     78.95 o 
  20 -14   1      706.52      565.84     65.79 o 
 -27 -13   1       16.32      125.00     72.37 o 
 -25 -13   1     3239.21     3257.74    276.41 o 
 -23 -13   1      564.48      750.05    118.43 o 
 -21 -13   1     2431.71     1954.49    250.07 o 
 -19 -13   1     1786.68     1941.20    177.67 o 
 -17 -13   1     5372.80     5371.83    421.32 o 
 -15 -13   1     5029.51     5562.57    447.64 o 
 -13 -13   1     4685.17     4864.62    368.63 o 
 -11 -13   1     3897.89     4304.71    375.18 o 
  -9 -13   1     1358.60     1046.23    157.92 o 
  -7 -13   1     2453.99     2441.55    217.17 o 
  -5 -13   1      229.65      394.75    118.43 o 
   7 -13   1     6229.30     5662.29    493.80 o 
   9 -13   1     6202.63     7360.90    546.47 o 
  11 -13   1     6034.32     5681.81    539.87 o 
  13 -13   1     2153.49     2270.33    210.58 o 
  15 -13   1     1968.84     1960.99    138.19 o 
  17 -13   1      532.87      644.78     78.95 o 
  19 -13   1     2345.63     2448.03    151.36 o 
 -28 -12   1     3274.78     3145.88    335.65 o 
 -26 -12   1     1438.22     1572.63    177.66 o 
 -24 -12   1     1480.03     1480.52    131.60 o 
 -22 -12   1     5644.11     5615.59    474.00 o 
 -20 -12   1      623.68      572.41    111.85 o 
 -18 -12   1     9203.43     9010.19    619.12 o 
 -16 -12   1      898.97      868.52    111.86 o 
 -14 -12   1     3823.81     4620.69    329.11 o 
 -12 -12   1      779.89     1013.27    118.43 o 
 -10 -12   1     1872.78     2072.89    190.84 o 
  -8 -12   1     2607.72     2645.67    223.76 o 
  -6 -12   1      704.75      730.34    131.59 o 
  -4 -12   1     7583.30     7211.36   1455.44 o 
   8 -12   1    14342.81    15265.64   1001.89 o 
  10 -12   1      198.08      217.11     52.63 o 
  12 -12   1    11310.75    12195.25    948.74 o 
  14 -12   1      518.30      467.14     78.95 o 
  16 -12   1     5753.74     5997.69    375.27 o 
  18 -12   1      314.16      388.17     52.63 o 
  20 -12   1     1015.80      657.98     52.64 o 
 -27 -11   1      205.58       85.53     85.53 o 
 -25 -11   1     1859.73     2230.77    151.35 o 
 -23 -11   1      472.29      723.73     92.11 o 
 -21 -11   1     3439.29     3034.22    256.69 o 
 -19 -11   1     2138.02     2303.28    230.33 o 
 -17 -11   1     1276.53     1408.14    125.02 o 
 -13 -11   1     3992.34     3857.40    263.30 o 
 -11 -11   1     4633.15     5003.26    368.66 o 
  -9 -11   1     2077.79     2086.15    138.20 o 
  -7 -11   1     8199.46     8648.39    612.57 o 
  -5 -11   1     1671.37     1625.40    210.58 o 
   9 -11   1     1483.29     1421.36    131.61 o 
  11 -11   1     1571.42     1559.56    131.61 o 
  13 -11   1     3409.29     3725.42    204.04 o 
  15 -11   1     1820.50     1901.78    111.87 o 
  17 -11   1      244.73      263.17     46.05 o 
  19 -11   1     5522.10     5865.93    283.09 o 
 -28 -10   1      607.27      460.56     92.11 o 
 -26 -10   1     1015.42     1085.67    105.28 o 
 -24 -10   1       89.41      125.00     59.21 o 
 -22 -10   1     6293.35     6709.48    427.98 o 
 -18 -10   1    13984.97    13802.96    955.79 o 
 -16 -10   1      554.78      657.95     85.53 o 
 -14 -10   1    10382.45    10759.71    467.81 o 
 -12 -10   1       35.87      230.27     59.21 o 
 -10 -10   1     3797.92     4120.83    243.56 o 
  -8 -10   1      178.74      111.85     78.95 o 
  -6 -10   1     2429.39     2428.57    184.28 o 
   8 -10   1     2210.04     2441.63    276.41 o 
  10 -10   1     1693.82     1961.03    111.87 o 
  12 -10   1     4505.22     4674.15    342.33 o 
  14 -10   1      323.32      250.01     52.63 o 
  16 -10   1     3469.47     3653.09    256.70 o 
 -27  -9   1      953.31     1013.29     92.12 o 
 -25  -9   1     4654.98     4706.84    309.40 o 
 -23  -9   1     1632.59     1882.01    138.19 o 
 -21  -9   1     3224.85     2757.84    210.62 o 
 -19  -9   1      674.32      848.77    105.27 o 
 -17  -9   1     4509.53     4759.82    289.67 o 
 -15  -9   1     1549.22     1434.56    111.87 o 
 -13  -9   1     2788.82     2902.62    157.97 o 
 -11  -9   1     7251.38     6982.01    500.60 o 
  -9  -9   1     3128.52     3034.50    184.31 o 
  -7  -9   1     8471.02     7952.33    540.26 o 
   9  -9   1     9783.81    10101.80    553.52 o 
  11  -9   1     6773.29     6691.49    368.82 o 
  13  -9   1     1711.67     1862.35    105.29 o 
  15  -9   1     8739.09     8629.81    573.12 o 
  17  -9   1     4827.42     5095.71    217.26 o 
 -24  -8   1     7215.36     7329.81    474.17 o 
 -22  -8   1     1026.35     1112.02    151.34 o 
 -20  -8   1     7817.77     7785.59    579.64 o 
 -18  -8   1     3690.44     3883.87    197.48 o 
 -16  -8   1      746.83      552.70     65.80 o 
 -14  -8   1    10087.58    10228.14    632.67 o 
 -12  -8   1     5253.31     5742.20    289.74 o 
 -10  -8   1    10821.73     9538.55    652.60 o 
  -8  -8   1     4935.68     5399.75    322.67 o 
  -6  -8   1     8204.70     8506.79    500.79 o 
  10  -8   1      816.35      809.33     72.38 o 
  12  -8   1     6027.57     6131.36    381.98 o 
  14  -8   1     2089.59     2033.61    111.88 o 
 -45  -7   1      214.60     -197.37    243.43 o 
 -43  -7   1     3582.03     2744.45    487.02 o 
 -25  -7   1     3880.23     3910.11    243.56 o 
 -23  -7   1     3500.11     3956.06    204.06 o 
 -21  -7   1     9355.96     9981.93    500.74 o 
 -19  -7   1    11386.31    11904.09    731.65 o 
 -17  -7   1    19784.54    19586.94   1465.55 o 
 -15  -7   1     9347.45     9120.81    566.76 o 
 -13  -7   1    10409.29    10204.44    507.59 o 
 -11  -7   1    15392.91    14161.56    877.67 o 
  -9  -7   1     5198.91     5163.44    335.89 o 
  -7  -7   1    26486.79    25477.77   1382.72 o 
  -5  -7   1    10586.53     9152.63   1575.99 o 
  -3  -7   1    18632.97    17770.10   1380.65 o 
  -1  -7   1     8292.92    10183.22    692.06 o 
   1  -7   1    21417.64    22308.93   1454.21 o 
   3  -7   1      556.70      414.53     92.12 o 
   5  -7   1    18546.82    18262.66   1241.73 o 
   7  -7   1     8908.18     8983.66    626.15 o 
   9  -7   1     3574.87     3186.50    322.60 o 
  11  -7   1     6561.42     6646.54    309.60 o 
  13  -7   1     1581.64     1697.87    184.27 o 
  15  -7   1     8919.25     8210.21    395.36 o 
 -46  -6   1     2336.16     1763.58    342.19 o 
 -44  -6   1     1020.32      532.95    250.03 o 
 -42  -6   1     1027.60      993.54    269.77 o 
 -24  -6   1     1958.67     2191.47    164.52 o 
 -22  -6   1     8953.07     9151.64    434.85 o 
 -20  -6   1      100.43      164.48     52.63 o 
 -18  -6   1    15562.15    15392.47    811.52 o 
 -16  -6   1     5198.23     5722.89    368.79 o 
 -14  -6   1    36347.01    35266.16   1948.55 o 
 -12  -6   1     1351.90     1625.48    118.46 o 
 -10  -6   1    34254.91    31047.78   1790.07 o 
  -8  -6   1     1226.27     1237.21     78.97 o 
  -6  -6   1    24424.52    22628.14    953.04 o 
  -4  -6   1    14196.22    14393.45   1003.58 o 
  -2  -6   1    26613.74    27454.90   1589.67 o 
   0  -6   1    20292.83    19667.29   1177.13 o 
   2  -6   1    10383.86     9920.75    560.68 o 
   4  -6   1     8627.23     7318.20    494.47 o 
   6  -6   1     2287.57     2409.22    210.64 o 
   8  -6   1    37947.90    38971.58   1400.14 o 
  10  -6   1     1210.98     1112.14     65.81 o 
  12  -6   1    28878.91    28159.74   1151.54 o 
  14  -6   1     7840.02     7821.19    560.07 o 
  16  -6   1    17238.38    17826.30   1286.98 o 
 -47  -5   1     1079.67     1315.94    322.41 o 
 -45  -5   1      795.80      651.37    256.60 o 
 -43  -5   1      502.66      934.27    250.01 o 
 -41  -5   1     2408.88     2013.71    289.55 o 
 -39  -5   1      679.25      381.61    144.75 o 
 -21  -5   1     9572.17     9219.79    546.99 o 
 -19  -5   1     5707.51     5650.92    256.86 o 
 -17  -5   1     4121.24     3562.22    243.63 o 
 -15  -5   1     1620.77     1763.79    105.30 o 
 -13  -5   1     1552.84     1829.62    105.30 o 
 -11  -5   1    17449.43    16327.17    938.27 o 
  -9  -5   1     1736.49     2027.26     98.73 o 
  -7  -5   1    79289.01    85378.63   3287.67 o 
  -5  -5   1    17357.21    19757.38    714.12 o 
  -3  -5   1    38419.47    38742.40   2209.29 o 
  -1  -5   1    14682.26    15232.02    832.64 o 
   1  -5   1     7571.54     7985.30    441.80 o 
   3  -5   1     8556.89     9002.83    567.21 o 
   5  -5   1    31186.88    31881.69   1878.13 o 
   7  -5   1     6580.97     6682.80    329.53 o 
   9  -5   1    11021.34    11320.76    448.61 o 
  11  -5   1     5981.93     6061.18    395.29 o 
  13  -5   1     2077.58     2310.28    217.21 o 
  15  -5   1    22301.41    22993.14   1500.27 o 
  17  -5   1      788.90      658.00    138.18 o 
  19  -5   1    19613.41    20394.46   1426.09 o 
 -46  -4   1       33.89      171.05    243.42 o 
 -44  -4   1     2720.38     2717.91    414.60 o 
 -42  -4   1      156.53      230.27    223.69 o 
 -40  -4   1     1894.49     2105.73    315.86 o 
 -38  -4   1     1317.00     1256.78    223.72 o 
 -20  -4   1     3730.93     3871.28    184.35 o 
 -18  -4   1     4073.98     3838.86    217.29 o 
 -16  -4   1       46.68      111.84     46.05 o 
 -12  -4   1    15842.37    15658.90    588.03 o 
 -10  -4   1    12538.21    11846.13    442.41 o 
  -8  -4   1     1876.68     1803.72     98.74 o 
  -6  -4   1    38970.53    37068.81   1526.48 o 
  -4  -4   1    37086.16    37603.82   1499.89 o 
  -2  -4   1    27646.86    27454.82   1575.11 o 
   0  -4   1    86084.05    88659.38   5069.16 o 
   2  -4   1     7664.34     7936.43    488.19 o 
   4  -4   1     6396.84     5881.35    402.20 o 
   6  -4   1     1605.64     1869.40    164.56 o 
   8  -4   1     3614.32     3747.46    250.27 o 
  10  -4   1      615.10      598.79     92.12 o 
  12  -4   1    18503.95    18434.08   1011.26 o 
  14  -4   1     1122.63     1302.98    138.19 o 
  16  -4   1    10664.04    10702.08    791.28 o 
  18  -4   1     3158.05     3831.37    276.49 o 
  20  -4   1    14849.28    15542.65    996.15 o 
  46  -4   1     3012.04     2606.06    394.86 o 
 -45  -3   1     1714.57     1322.62    315.85 o 
 -43  -3   1      803.04      664.54    263.18 o 
 -41  -3   1      814.38      638.22    230.29 o 
 -39  -3   1      493.94      598.72    190.80 o 
 -37  -3   1     2783.63     3099.77    289.57 o 
 -35  -3   1      721.68     1052.74    210.55 o 
 -17  -3   1      707.90      690.91     59.22 o 
 -15  -3   1    12283.00    12434.36    752.40 o 
 -13  -3   1     1233.33     1480.80     65.81 o 
 -11  -3   1    17055.77    15703.55    555.64 o 
  -9  -3   1     7455.46     8357.73    415.58 o 
  -7  -3   1    30462.38    30314.06   1085.26 o 
  -5  -3   1     7255.08     7081.54    244.19 o 
  -3  -3   1    79542.17    85341.55   3211.56 o 
  -1  -3   1    84570.12    90996.20   5096.01 o 
   1  -3   1    61889.44    63423.49   3187.42 o 
   3  -3   1     5086.02     6171.72    415.40 o 
   5  -3   1    15406.32    14079.99    774.50 o 
   7  -3   1      757.45      802.86     78.97 o 
   9  -3   1      649.41      638.30     65.80 o 
  11  -3   1    14855.32    14609.10    878.79 o 
  15  -3   1    12085.94    13882.23    785.16 o 
  17  -3   1     2815.92     2804.38    269.90 o 
  19  -3   1    17672.31    18671.62   1195.04 o 
  21  -3   1     4417.90     4115.26    296.30 o 
  23  -3   1     3613.57     3166.48    289.66 o 
  43  -3   1     2780.32     2796.89    427.76 o 
  45  -3   1     2069.61     1658.26    289.54 o 
  47  -3   1      947.05      822.45    289.50 o 
 -48  -2   1     1080.77     1144.87    276.35 o 
 -46  -2   1      241.88      171.06    157.90 o 
 -44  -2   1     1608.18     1862.18    236.88 o 
 -42  -2   1     1487.36     1691.08    236.88 o 
 -40  -2   1      990.11     1217.25    197.39 o 
 -38  -2   1       43.20      131.58    131.58 o 
 -36  -2   1     1463.62     1348.94    171.09 o 
 -34  -2   1     2161.20     1954.53    210.59 o 
 -32  -2   1      533.43      539.52    131.59 o 
 -30  -2   1     9913.41    10654.07    625.93 o 
 -28  -2   1     5542.48     5702.45    243.64 o 
 -26  -2   1     5781.88     5788.65    270.01 o 
 -20  -2   1     2380.66     2488.14    118.48 o 
 -18  -2   1     4348.96     4287.36    158.06 o 
 -16  -2   1      679.20      717.24     26.32 o 
 -14  -2   1       34.30        6.58     13.16 o 
 -12  -2   1     3068.00     3292.88    118.54 o 
 -10  -2   1     5292.69     4700.38    184.59 o 
  -8  -2   1    51234.71    50600.41   1688.70 o 
  -6  -2   1    57331.71    58848.88   3494.36 o 
  -4  -2   1    23762.26    23996.72    893.96 o 
  -2  -2   1    11965.06    10017.80    497.24 o 
   0  -2   1     5033.70     2831.66    310.23 o 
   2  -2   1     9021.76     8513.19    608.56 o 
   4  -2   1    10068.83    11554.65    469.59 o 
   6  -2   1    11359.85    12372.90    767.11 o 
   8  -2   1      379.22      421.12     46.06 o 
  10  -2   1     7087.50     6845.53    342.94 o 
  12  -2   1     1583.42     1270.35    118.48 o 
  14  -2   1    15108.32    16230.02    957.82 o 
  16  -2   1      221.84      335.55     72.37 o 
  18  -2   1    14723.67    14005.72    712.83 o 
  20  -2   1    10976.96    10846.34    580.23 o 
  22  -2   1       13.08      -98.69    105.26 o 
  40  -2   1      683.93      388.19    197.38 o 
  42  -2   1     4398.35     4831.29    572.65 o 
  44  -2   1      167.00      276.32    177.64 o 
  46  -2   1     2508.08     1447.75    348.78 o 
 -49  -1   1       41.43     -105.26    302.63 o 
 -47  -1   1     1917.37     1954.35    335.59 o 
 -45  -1   1       81.12      197.37    210.53 o 
 -43  -1   1      960.10      815.88    230.29 o 
 -41  -1   1     1365.73     1283.10     98.70 o 
 -39  -1   1      940.04     1151.45     78.96 o 
 -37  -1   1     2472.65     2573.19    131.62 o 
 -35  -1   1      537.07      565.83     59.22 o 
 -33  -1   1     4156.83     4193.24    184.32 o 
 -31  -1   1     1365.09     1381.87     92.12 o 
 -29  -1   1    20490.72    21503.21    838.22 o 
 -27  -1   1      364.77      210.54     46.06 o 
 -25  -1   1    19578.71    21008.19    752.65 o 
 -23  -1   1      381.33      315.81     39.48 o 
 -21  -1   1    10885.09    10814.53    487.97 o 
 -19  -1   1     1525.81     1816.45    131.63 o 
 -17  -1   1     2183.77     2238.13    138.24 o 
 -11  -1   1    21394.63    19689.32    888.94 o 
  -9  -1   1    16811.03    17384.91    954.78 o 
  -7  -1   1    89906.55    95670.11   5319.23 o 
  -5  -1   1     1487.88     1712.35     72.45 o 
   3  -1   1    35264.89    26623.56   1450.60 o 
   5  -1   1    11964.26    14091.51    901.01 o 
   7  -1   1    18885.50    19416.85   1015.65 o 
   9  -1   1    55599.06    57523.09   1963.38 o 
  11  -1   1     5096.67     5068.07    184.53 o 
  13  -1   1    14643.83    14959.88    541.83 o 
  15  -1   1     5022.34     4591.65    191.04 o 
  17  -1   1     3343.43     3634.49    158.02 o 
  19  -1   1    28948.08    30100.93   1204.83 o 
  21  -1   1     1879.53     1809.89    111.88 o 
  23  -1   1    28373.58    28323.27    991.94 o 
  25  -1   1     1145.27     1184.45    131.61 o 
  27  -1   1     5977.90     6499.61    362.19 o 
  29  -1   1     2091.84     2184.90    125.04 o 
  31  -1   1     6789.97     6993.55    493.89 o 
  33  -1   1     4975.48     5240.34    263.33 o 
  35  -1   1     1359.34     1414.73    125.02 o 
  37  -1   1     4295.46     4778.83    335.70 o 
  39  -1   1      826.00      914.57    164.49 o 
  41  -1   1     2045.51     2099.18    276.38 o 
  43  -1   1     1622.16     1783.22    309.27 o 
  45  -1   1     1773.76     1651.63    282.95 o 
  47  -1   1      791.42      585.58    223.70 o 
 -48   0   1     3450.25     4100.15    500.18 o 
 -46   0   1      165.23      177.64     72.37 o 
 -44   0   1      995.86      921.16     92.12 o 
 -42   0   1      167.33      144.74     65.79 o 
 -40   0   1     6841.58     7091.29    381.89 o 
 -38   0   1        6.73       32.89     52.63 o 
 -36   0   1      273.61      309.22     59.21 o 
 -34   0   1     1661.52     1487.19    118.45 o 
 -32   0   1     9663.33     9783.38    375.52 o 
 -30   0   1     2939.19     2915.80    197.46 o 
 -28   0   1    13654.34    14914.76    586.83 o 
 -26   0   1     6614.18     6922.51    401.78 o 
 -24   0   1     7926.21     7919.77    309.67 o 
 -22   0   1    14276.62    12899.59    461.88 o 
 -20   0   1     7339.22     7822.17    375.62 o 
 -18   0   1    33741.36    34312.26   1273.77 o 
 -16   0   1     7907.91     8149.65    290.12 o 
 -14   0   1       39.23       46.05     52.63 o 
 -12   0   1     5108.42     5523.65    290.02 o 
 -10   0   1    19544.14    19887.17   1001.99 o 
  -8   0   1    42355.94    50528.59   1749.56 o 
  -6   0   1    31239.96    29261.69   1283.64 o 
   4   0   1     2892.66     2597.54     98.89 o 
   6   0   1     7361.16     7537.62    290.67 o 
  10   0   1     3610.52     3142.48    131.76 o 
  12   0   1    48645.75    48495.30   1523.62 o 
  14   0   1    34782.06    35963.84   1494.89 o 
  16   0   1    78892.56    80680.49   2864.91 o 
  18   0   1     8562.68     7831.11    309.82 o 
  20   0   1    23002.86    22025.81    786.64 o 
  22   0   1    22480.47    24083.14    746.61 o 
  24   0   1     3837.16     3680.15    164.59 o 
  26   0   1     1604.34     1697.83    118.45 o 
  28   0   1      256.81      256.59     72.37 o 
  30   0   1     1054.82      894.88     98.70 o 
  32   0   1      970.32      993.56     85.54 o 
  34   0   1      444.20      460.56     72.37 o 
  36   0   1     7933.76     7909.14    401.71 o 
  38   0   1     5221.49     5740.43    302.82 o 
  40   0   1       10.29       65.79     59.21 o 
  42   0   1     3778.14     4343.93    302.76 o 
  44   0   1      742.57      657.95    111.85 o 
  46   0   1     1639.83     1546.32    263.20 o 
 -49   1   1       58.73      131.58    171.05 o 
 -47   1   1     1989.29     2079.39    184.25 o 
 -45   1   1       67.42      138.16     72.37 o 
 -43   1   1      982.12      954.06    105.28 o 
 -41   1   1     1262.71     1283.09    125.02 o 
 -39   1   1      914.73      908.00     92.12 o 
 -37   1   1     2420.76     2421.81    210.59 o 
 -35   1   1      591.81      500.04     72.37 o 
 -33   1   1     4036.77     4594.72    210.65 o 
 -31   1   1     1365.31     1552.95     98.70 o 
 -29   1   1    20469.29    21932.15   1082.42 o 
 -27   1   1      360.40      250.02     52.64 o 
 -25   1   1    19291.19    20637.40    726.20 o 
 -23   1   1      371.52      203.96     59.22 o 
 -21   1   1    11360.08    11257.48    435.26 o 
 -19   1   1     1702.45     2040.30     92.14 o 
 -17   1   1     2442.43     2488.44    111.91 o 
 -15   1   1     1535.33     1474.36     78.98 o 
 -13   1   1    12189.42    10754.36    502.05 o 
 -11   1   1    22597.93    20501.51    949.08 o 
  -9   1   1    16517.23    17740.55    888.35 o 
  -7   1   1    88571.45    92587.28   4500.96 o 
  -5   1   1     1506.13     2048.25    118.55 o 
  -3   1   1   102709.08   100099.82   3844.50 o 
   3   1   1    34699.67    34591.60   1692.82 o 
   5   1   1    11041.53    12666.97    450.26 o 
   7   1   1    18233.25    18395.55    716.71 o 
   9   1   1    53646.52    55128.39   1874.57 o 
  11   1   1     4594.15     4829.98    158.14 o 
  13   1   1    14799.00    15026.65    515.43 o 
  15   1   1     4575.33     4070.74    144.91 o 
  17   1   1     3543.95     3476.63    144.86 o 
  19   1   1    27757.59    29246.15   1005.98 o 
  21   1   1     1901.60     1711.18     98.72 o 
  23   1   1    27870.57    27123.86    932.34 o 
  25   1   1     1143.25     1447.66    157.93 o 
  27   1   1     5549.79     6288.45    256.81 o 
  29   1   1     2000.50     1790.02    118.46 o 
  31   1   1     6370.51     6716.57    309.49 o 
  33   1   1     4784.16     5187.55    250.16 o 
  35   1   1     1204.92     1230.46    105.28 o 
  37   1   1     4311.15     4495.79    289.63 o 
  39   1   1      819.96     1019.84     98.69 o 
  41   1   1     2078.19     2184.73    197.42 o 
  43   1   1     1537.02     1434.46    144.76 o 
  45   1   1     1687.43     1631.87    171.08 o 
  47   1   1      758.28      868.49    217.12 o 
 -48   2   1     1104.34     1401.48    263.19 o 
 -46   2   1      251.45      203.95    105.27 o 
 -44   2   1     1609.84     1546.33    157.92 o 
 -42   2   1     1464.45     1355.49    125.02 o 
 -40   2   1      834.92      907.99    105.27 o 
 -38   2   1       26.35     -105.26    105.26 o 
 -36   2   1     1424.01     1217.33    105.28 o 
 -34   2   1     2044.96     2151.92    138.20 o 
 -32   2   1      648.69      769.81     92.11 o 
 -30   2   1     9886.14    10331.18    434.86 o 
 -28   2   1     5826.42     5722.47    217.31 o 
 -26   2   1     5733.72     6045.43    441.22 o 
 -24   2   1     2006.06     1605.86     92.14 o 
 -22   2   1     7714.40     6971.25    263.56 o 
 -20   2   1     2407.55     2349.93    111.90 o 
 -18   2   1     4113.47     3674.67    138.29 o 
 -16   2   1      681.72      868.58     52.64 o 
 -14   2   1       92.85       98.69     26.32 o 
 -12   2   1     3112.28     3398.31    151.47 o 
 -10   2   1     5663.60     4648.30    197.80 o 
  -8   2   1    50792.26    49393.52   2959.71 o 
  -6   2   1    59151.93    60697.55   2236.76 o 
  -4   2   1    22527.99    21912.96    819.99 o 
  -2   2   1    12119.29    11199.03    663.06 o 
   0   2   1     4620.82     3477.58    211.16 o 
   2   2   1     8373.78     8609.07    482.69 o 
   4   2   1    11080.43    12692.37    622.04 o 
   6   2   1    11709.77    11825.89    588.65 o 
   8   2   1      594.38      572.51     32.90 o 
  10   2   1     7168.35     6370.87    197.85 o 
  12   2   1     1687.65     1309.88     52.66 o 
  14   2   1    15453.96    15821.93    508.68 o 
  16   2   1      100.08      223.69     19.74 o 
  18   2   1    15216.87    15380.22    442.26 o 
  20   2   1    10849.07    11142.76    369.23 o 
  22   2   1        0.59       -6.58     32.89 o 
  24   2   1    14489.08    14819.95    606.78 o 
  26   2   1     2125.24     2270.53    125.04 o 
  28   2   1     9976.95    10423.69    401.92 o 
  30   2   1     5866.64     6064.33    243.63 o 
  32   2   1     1616.13     1599.04    111.87 o 
  34   2   1     1759.06     1829.37    118.45 o 
  36   2   1     2463.74     2395.48    151.36 o 
  38   2   1     4903.50     5292.56    296.23 o 
  40   2   1      699.60      769.80    111.85 o 
  42   2   1     4378.79     4791.78    546.32 o 
  44   2   1      147.06       98.69     92.11 o 
  46   2   1     2383.51     1921.53    217.16 o 
 -47   3   1     1186.61     1131.72    157.91 o 
 -45   3   1     1652.20     1612.13    157.92 o 
 -43   3   1      842.64      967.20    184.23 o 
 -41   3   1      799.46      690.86     98.69 o 
 -39   3   1      530.77      375.03    111.85 o 
 -37   3   1     2892.05     2889.21    190.86 o 
 -35   3   1      727.67      704.02    105.27 o 
 -33   3   1     3357.13     3376.56    171.13 o 
 -31   3   1     1359.43     1322.63     92.12 o 
 -29   3   1     4563.62     4496.56    184.34 o 
 -27   3   1     1900.71     1638.67    111.88 o 
 -25   3   1    11602.68    12505.28    461.45 o 
 -23   3   1     3185.70     3337.51    184.32 o 
 -21   3   1     8041.28     7512.08    336.07 o 
 -19   3   1      650.27      697.47     59.22 o 
 -17   3   1      532.08      526.39     46.06 o 
 -15   3   1    12302.39    12691.83    547.80 o 
 -13   3   1     1313.88     1632.21     92.14 o 
 -11   3   1    17069.25    15577.94    522.57 o 
  -9   3   1     7259.48     7334.76    263.84 o 
  -7   3   1    28539.69    28029.43   1137.68 o 
  -5   3   1     7218.89     7028.63    277.19 o 
  -3   3   1    79213.64    85383.93   4826.88 o 
  -1   3   1    84421.12    89307.60   4910.99 o 
   1   3   1    60385.77    60960.08   3158.24 o 
   3   3   1     5130.68     5894.90    389.04 o 
   5   3   1    14882.31    14593.28    728.01 o 
   7   3   1      671.12      750.19     78.97 o 
   9   3   1      631.35      611.97     85.54 o 
  11   3   1    15494.36    14869.54    581.56 o 
  13   3   1     7893.83     7001.42    237.34 o 
  15   3   1    12808.36    13158.72    382.75 o 
  17   3   1     2728.90     2593.67    118.49 o 
  19   3   1    17849.29    16651.88    495.20 o 
  21   3   1     4432.67     4477.42    210.70 o 
  23   3   1     3933.99     3561.67    171.17 o 
  25   3   1     4626.27     4997.21    210.69 o 
  27   3   1     3942.35     3541.63    171.16 o 
  29   3   1     2738.71     2711.61    125.05 o 
  31   3   1       55.12       46.05     52.63 o 
  33   3   1      964.03      921.17     92.12 o 
  35   3   1      301.77      177.64     59.21 o 
  37   3   1      239.27      223.69     65.79 o 
  39   3   1     2874.78     3066.81    230.34 o 
  41   3   1     3950.99     4146.56    296.18 o 
  43   3   1     2828.73     2968.01    230.33 o 
  45   3   1     2115.84     2441.33    250.06 o 
 -48   4   1     2256.14     2322.91    203.99 o 
 -46   4   1       33.37      125.00    105.26 o 
 -44   4   1     2752.52     2889.02    210.59 o 
 -42   4   1      149.54      125.00    144.74 o 
 -40   4   1     1786.94     1770.11    151.35 o 
 -38   4   1     1328.83     1408.13    125.02 o 
 -36   4   1     2857.50     3145.87    197.44 o 
 -34   4   1     5975.53     6182.47    283.12 o 
 -32   4   1     3930.26     3758.62    177.73 o 
 -30   4   1     5101.13     5635.74    230.43 o 
 -28   4   1     2530.05     2533.88    125.05 o 
 -26   4   1     6996.20     7357.01    276.63 o 
 -24   4   1     2022.48     1770.36    111.88 o 
 -22   4   1     6502.60     6007.19    283.23 o 
 -20   4   1     3828.48     3989.87    184.35 o 
 -18   4   1     4042.00     3667.64    164.62 o 
 -16   4   1       47.97       85.53     85.53 o 
 -14   4   1     3499.27     3384.54    125.11 o 
 -12   4   1    16246.10    16347.81    541.84 o 
 -10   4   1    11877.94    10761.13    435.73 o 
  -8   4   1     2130.01     2383.21     98.75 o 
  -6   4   1    39565.02    37042.80   1860.14 o 
  -4   4   1    35979.88    33917.61   1745.86 o 
  -2   4   1    27633.84    27035.99   1335.85 o 
   0   4   1    83521.06    83976.45   4617.15 o 
   2   4   1     7610.23     7639.41    349.64 o 
   4   4   1     5794.77     5194.56    323.01 o 
   6   4   1     1461.21     1658.68    138.22 o 
   8   4   1     3942.35     3800.52    250.29 o 
  10   4   1      594.52      638.27     72.38 o 
  12   4   1    18350.57    19352.07   1077.32 o 
  14   4   1     1171.97     1263.51     65.81 o 
  16   4   1    10836.63    10438.70    316.52 o 
  18   4   1     2939.90     2896.45    197.48 o 
  20   4   1    15119.07    15470.85    606.96 o 
  22   4   1     1830.78     1586.04     78.97 o 
  24   4   1    10492.50    11005.63    421.77 o 
  26   4   1      611.84      565.85     59.22 o 
  28   4   1     9723.41     9408.01    342.59 o 
  30   4   1     1139.51     1105.44     85.54 o 
  32   4   1      279.71      328.96     59.21 o 
  34   4   1     1928.94     1849.14    105.29 o 
  36   4   1      239.27      164.48     72.37 o 
  38   4   1     4765.68     5108.09    269.89 o 
  40   4   1      125.89       65.79    105.27 o 
  42   4   1     4087.76     4232.13    335.67 o 
  44   4   1      109.78       -6.58     78.95 o 
  46   4   1     3160.74     3494.55    493.58 o 
 -47   5   1     1014.32      894.83    131.59 o 
 -45   5   1      795.02      532.94    131.59 o 
 -43   5   1      525.40      552.67    111.85 o 
 -41   5   1     2500.78     2500.70    164.52 o 
 -39   5   1      600.50      631.63    105.27 o 
 -37   5   1     1465.30     1408.15    118.44 o 
 -35   5   1      116.06       39.47     65.79 o 
 -33   5   1     2248.52     2303.32    144.78 o 
 -31   5   1     4655.88     4878.12    223.83 o 
 -29   5   1     6904.90     7079.39    289.76 o 
 -27   5   1     7154.23     6796.83    296.37 o 
 -25   5   1    14706.53    14626.32    487.98 o 
 -23   5   1     5184.38     5544.35    256.80 o 
 -21   5   1     9486.23     9621.65    395.41 o 
 -19   5   1     5388.50     5749.37    210.74 o 
 -17   5   1     3977.04     3581.87    125.10 o 
 -15   5   1     1306.67     1526.76     59.23 o 
 -13   5   1     1304.83     1395.17     65.81 o 
 -11   5   1    17801.27    18000.43    568.30 o 
  -9   5   1     1914.74     2027.35    144.81 o 
  -7   5   1    80761.12    81423.82   4418.92 o 
  -5   5   1    17587.62    18608.09    925.78 o 
  -3   5   1    38066.31    36955.16   1783.22 o 
  -1   5   1    14702.12    15146.20    786.39 o 
   1   5   1     7915.54     7597.04    422.06 o 
   3   5   1     8443.46     8897.01    474.86 o 
   5   5   1    31847.85    31641.93   1520.03 o 
   7   5   1     6092.15     5851.63    395.38 o 
   9   5   1    10594.54    10752.25    653.05 o 
  11   5   1     5929.17     5771.23    434.82 o 
  13   5   1     1834.15     1869.19    184.29 o 
  15   5   1    22012.18    24201.19   1381.23 o 
  17   5   1      913.53      881.74     39.48 o 
  19   5   1    19916.04    19471.20    620.65 o 
  21   5   1      347.60      368.45     32.90 o 
  23   5   1     8387.71     8761.82    303.04 o 
  25   5   1     8551.97     8247.58    316.20 o 
  27   5   1     1967.03     2198.00    105.29 o 
  29   5   1      524.22      361.87     59.22 o 
  31   5   1    11986.30    12262.65    533.73 o 
  33   5   1     1560.20     1513.46    190.83 o 
  35   5   1     2093.27     2000.51    125.03 o 
  37   5   1     2972.53     2764.12    269.83 o 
  39   5   1     1011.81     1026.44     98.70 o 
  41   5   1      992.89      947.47     98.70 o 
  43   5   1      400.17      335.54     92.11 o 
  45   5   1     1545.24     1697.64    276.36 o 
 -46   6   1     2359.24     2355.83    355.35 o 
 -44   6   1     1074.72     1158.03    144.75 o 
 -42   6   1     1010.60      881.68    125.01 o 
 -40   6   1     1828.27     2007.00    177.67 o 
 -38   6   1      241.52      223.69     78.95 o 
 -36   6   1     3302.86     3093.34    171.12 o 
 -34   6   1       69.05      -26.32     72.37 o 
 -32   6   1     2692.35     2724.65    151.37 o 
 -30   6   1     5286.68     5148.43    243.60 o 
 -28   6   1     8099.22     8312.16    355.67 o 
 -26   6   1     1580.43     1427.97     92.13 o 
 -24   6   1     2016.27     2283.63    131.62 o 
 -22   6   1     8705.76     8551.72    322.83 o 
 -20   6   1       69.25       92.11     46.05 o 
 -18   6   1    15509.47    15280.16    501.42 o 
 -16   6   1     5211.70     5400.21    197.57 o 
 -14   6   1    36008.05    37212.16   1530.90 o 
 -12   6   1     1276.30     1125.32     78.97 o 
 -10   6   1    33700.65    32508.96   1054.02 o 
  -8   6   1     1414.24     1487.35     98.72 o 
  -6   6   1    24787.91    24351.06    814.13 o 
  -4   6   1    14202.18    14122.77    501.79 o 
  -2   6   1    25615.35    25991.16   1364.12 o 
   0   6   1    19272.73    18068.87    833.03 o 
   2   6   1    10451.42    10626.72    639.85 o 
   4   6   1     8353.54     6810.09    474.66 o 
   6   6   1     2442.98     2389.56    184.32 o 
   8   6   1    37721.07    40509.01   2070.24 o 
  10   6   1     1189.62      980.52    131.61 o 
  12   6   1    28761.19    29350.28   1032.39 o 
  14   6   1     7804.50     7702.54    322.86 o 
  16   6   1    17339.24    17569.22    679.80 o 
  18   6   1    12588.12    13476.98    553.85 o 
  20   6   1     6539.97     6645.38    223.93 o 
  22   6   1    10088.14    10253.10    691.89 o 
  24   6   1     4722.49     5273.48    414.77 o 
  26   6   1    15218.12    15342.36   1054.91 o 
  28   6   1     3117.47     3126.34    164.54 o 
  30   6   1      702.06      750.07     59.22 o 
  32   6   1        9.06       26.32     32.89 o 
  34   6   1     3325.11     3402.69    164.54 o 
  36   6   1      598.43      572.41     65.79 o 
  38   6   1     1309.54     1039.63    190.82 o 
  40   6   1     1431.64     1190.98    105.28 o 
  42   6   1     3078.01     3527.46    394.87 o 
  44   6   1      516.18      407.92    256.59 o 
 -45   7   1      175.07     -111.84    184.21 o 
 -43   7   1     3615.39     3639.53    230.35 o 
 -41   7   1      749.17      677.69     98.69 o 
 -39   7   1     2423.65     2151.90    190.84 o 
 -37   7   1     3083.05     3145.86    184.28 o 
 -35   7   1      843.40      796.14     92.11 o 
 -33   7   1     5369.20     5661.64    263.33 o 
 -31   7   1     1118.19     1151.49    118.44 o 
 -29   7   1     6973.62     7204.06    388.52 o 
 -27   7   1     2172.38     2323.08    131.62 o 
 -25   7   1     4041.06     4160.35    210.65 o 
 -23   7   1     3421.93     3587.40    164.56 o 
 -21   7   1     9484.42    10463.12    487.58 o 
 -19   7   1    11146.65    10736.99    540.47 o 
 -17   7   1    19710.23    19910.16    726.17 o 
 -15   7   1     9127.16     8520.76    388.81 o 
 -13   7   1    10487.04    10514.42    388.93 o 
 -11   7   1    15677.97    15812.22    620.35 o 
  -9   7   1     4892.20     5426.54    217.33 o 
  -7   7   1    26097.16    26004.91    886.46 o 
  -5   7   1    10654.46    11051.89    415.44 o 
  -3   7   1    18530.15    18317.99    627.55 o 
  -1   7   1     8249.88     9616.30    382.28 o 
   1   7   1    20592.05    21254.09    912.02 o 
   3   7   1      597.76      559.29     78.96 o 
   5   7   1    17854.47    17335.43    680.21 o 
   7   7   1     9057.07     8614.83    375.70 o 
   9   7   1     3256.67     2857.13    144.83 o 
  11   7   1     6368.06     6521.14    270.07 o 
  13   7   1     1388.56     1381.94    105.29 o 
  15   7   1     9055.23     9343.79    375.60 o 
  17   7   1      643.08      690.87     72.38 o 
  19   7   1    10821.67    10715.88    474.50 o 
  21   7   1      481.22      506.62     32.90 o 
  23   7   1    10610.90    10924.78    678.68 o 
  25   7   1      553.58      493.46    138.17 o 
  27   7   1     3462.19     3508.22    315.94 o 
  29   7   1     4378.88     4831.68    427.87 o 
  31   7   1     2966.49     3547.37    342.23 o 
  33   7   1     1087.17      934.34    171.08 o 
  35   7   1     1514.10     2013.52    282.95 o 
  37   7   1     1307.26     1539.70    302.68 o 
  39   7   1      402.15      203.96    223.70 o 
  41   7   1     2441.66     2336.13    375.10 o 
  43   7   1      135.29      -19.74    177.64 o 
 -44   8   1     2196.05     2257.09    368.50 o 
 -42   8   1      716.51     1098.77    309.24 o 
 -40   8   1     4067.86     4330.83    348.84 o 
 -38   8   1     1230.88     1164.64    105.28 o 
 -36   8   1     2576.68     2665.26    184.26 o 
 -34   8   1     2512.08     2658.69    177.68 o 
 -32   8   1      192.74      296.06     65.79 o 
 -30   8   1     1454.86     1342.36    230.31 o 
 -28   8   1     1739.74     1355.58    190.83 o 
 -26   8   1     4860.08     4496.39    335.75 o 
 -24   8   1     7386.89     8028.08    500.52 o 
 -22   8   1     1231.98     1072.57     65.80 o 
 -20   8   1     7854.80     8035.93    342.52 o 
 -18   8   1     3451.42     3317.62    210.64 o 
 -16   8   1      733.65      585.60     72.38 o 
 -14   8   1    10117.26    10392.95    382.24 o 
 -12   8   1     5332.88     5781.79    250.24 o 
 -10   8   1    11033.98    10725.52    375.76 o 
  -8   8   1     4863.07     4872.88    217.30 o 
  -6   8   1     8629.05     9265.31    329.49 o 
  -4   8   1    10177.49    10744.92    428.48 o 
  -2   8   1     9431.16     9478.03    362.51 o 
   0   8   1    15062.65    15539.14    560.86 o 
   2   8   1     2299.17     2349.75    138.22 o 
   4   8   1     5883.27     6408.57    289.80 o 
   6   8   1     1360.56     1678.07    125.03 o 
   8   8   1     3448.89     3436.40    177.74 o 
  10   8   1      812.45      750.11     92.12 o 
  12   8   1     5702.57     5867.60    230.49 o 
  14   8   1     2110.98     1757.20    111.88 o 
  16   8   1     3307.99     3278.06    164.56 o 
  18   8   1      908.41      901.45     85.54 o 
  20   8   1     2480.34     2481.18    157.95 o 
  22   8   1      428.86      342.13     39.48 o 
  24   8   1     4840.08     4825.56    362.08 o 
  26   8   1     3277.24     3277.73    355.42 o 
  28   8   1     2269.88     2527.05    289.56 o 
  30   8   1     4341.42     4002.12    362.03 o 
  32   8   1     1210.56      960.67    236.88 o 
  34   8   1     2772.68     2395.50    289.57 o 
  36   8   1     1462.57     1079.13    217.14 o 
  38   8   1     1505.77     1572.63    282.94 o 
  40   8   1      307.22      638.18    250.01 o 
  42   8   1      943.33     1177.75    328.98 o 
 -41   9   1     1881.88     2335.99    401.39 o 
 -39   9   1      477.95      789.52    342.12 o 
 -37   9   1     2495.77     1993.97    375.10 o 
 -35   9   1      889.95      710.60    217.13 o 
 -33   9   1     4547.00     4587.93    473.93 o 
 -31   9   1      163.38       -6.58    138.16 o 
 -29   9   1     1133.41     1204.12    210.56 o 
 -27   9   1      926.93      743.51    164.49 o 
 -25   9   1     4656.04     4746.33    441.06 o 
 -23   9   1     1714.41     1737.26    111.87 o 
 -21   9   1     3395.97     3337.13    184.30 o 
 -19   9   1      646.46      519.79     72.38 o 
 -17   9   1     4454.72     4568.86    237.00 o 
 -15   9   1     1496.59     1763.58    125.03 o 
 -13   9   1     2523.18     2171.94    144.80 o 
 -11   9   1     7421.20     7607.96    362.28 o 
  -9   9   1     2928.80     2968.58    177.72 o 
  -7   9   1     8541.45     8907.77    349.20 o 
  -5   9   1      340.33      335.55    125.01 o 
  -3   9   1     5367.16     5498.61    230.48 o 
  -1   9   1     2530.09     2448.47    157.97 o 
   1   9   1     5286.03     5933.15    243.65 o 
   3   9   1     1440.50     1770.19    138.19 o 
   5   9   1    13671.43    14158.15    514.36 o 
   7   9   1     1640.20     1678.10    111.87 o 
   9   9   1    10043.59    10220.84    382.21 o 
  11   9   1     6962.54     7521.57    342.49 o 
  13   9   1     1711.99     1796.54    131.61 o 
  15   9   1     8888.16     9453.47    375.50 o 
  17   9   1     4768.94     4957.42    197.51 o 
  19   9   1     2476.03     2908.93    171.11 o 
  21   9   1      516.11      500.04     65.79 o 
  23   9   1     2073.51     2184.82    125.03 o 
  25   9   1      532.52      506.62    184.22 o 
  27   9   1     2343.33     2388.86    256.65 o 
  29   9   1      281.48      118.43    190.80 o 
  31   9   1     7132.67     7229.64    908.64 o 
  33   9   1      595.58      355.29    236.86 o 
  35   9   1     3553.07     3929.16    447.54 o 
  37   9   1     1847.65     1618.74    348.75 o 
  39   9   1     1222.02     1440.98    355.31 o 
  41   9   1      917.32      690.86    368.46 o 
 -40  10   1     1657.83     2052.99    421.13 o 
 -38  10   1      607.65      947.43    276.33 o 
 -36  10   1     2866.23     3139.13    440.93 o 
 -34  10   1     1152.68     1059.35    256.61 o 
 -32  10   1     2383.70     2382.23    335.62 o 
 -30  10   1     2218.08     2757.30    322.45 o 
 -28  10   1      530.16      361.87    151.33 o 
 -26  10   1     1009.82     1256.74    210.55 o 
 -24  10   1       72.07       26.32     46.05 o 
 -22  10   1     5975.71     6491.92    335.79 o 
 -20  10   1     1900.22     1987.36    144.77 o 
 -18  10   1    13634.62    14547.12    606.40 o 
 -16  10   1      553.29      453.99     85.53 o 
 -14  10   1     9948.73    10199.01    480.96 o 
 -12  10   1       48.19      157.90     98.69 o 
 -10  10   1     3662.40     3416.40    177.73 o 
  -8  10   1      226.39       92.11     65.79 o 
  -6  10   1     2374.56     2672.06    164.54 o 
  -4  10   1     3533.98     3725.79    190.90 o 
  -2  10   1     2235.39     2224.49    151.37 o 
   0  10   1     2124.06     2277.10    157.95 o 
   2  10   1     5860.85     6236.09    269.99 o 
   4  10   1     7478.18     7765.75    368.86 o 
   6  10   1     2872.45     2889.46    184.29 o 
   8  10   1     2197.19     2356.07    138.21 o 
  10  10   1     1663.36     1401.67    151.35 o 
  12  10   1     4631.62     4957.33    217.25 o 
  14  10   1      314.45      250.01     65.79 o 
  16  10   1     3454.45     3725.49    197.46 o 
  18  10   1      450.55      296.07     72.37 o 
  20  10   1     2118.31     2421.74    151.36 o 
  22  10   1      663.69      842.18     85.53 o 
  24  10   1     2381.43     2454.68    157.94 o 
  26  10   1     1592.01     1855.63    263.21 o 
  28  10   1     2202.02     2625.68    368.52 o 
  30  10   1     4094.05     4113.76    447.58 o 
  32  10   1     1024.27      986.96    177.65 o 
  34  10   1     2818.41     2230.94    401.44 o 
  36  10   1      568.35      453.98    236.86 o 
  38  10   1     2962.01     3033.82    467.25 o 
 -37  11   1     3468.62     3277.49    480.44 o 
 -35  11   1      209.92      157.90    217.11 o 
 -33  11   1      858.44      842.19    236.87 o 
 -31  11   1      206.94       92.11    171.06 o 
 -29  11   1      696.49      671.11    197.39 o 
 -27  11   1      203.98       72.37    243.43 o 
 -25  11   1     1901.62     1941.24    118.45 o 
 -23  11   1      418.67      368.44     72.37 o 
 -21  11   1     3363.80     3508.07    177.71 o 
 -19  11   1     1971.32     2033.42    157.94 o 
 -17  11   1     1037.28      940.92    105.28 o 
 -15  11   1     5765.57     6136.36    263.36 o 
 -13  11   1     3834.61     3883.64    184.31 o 
 -11  11   1     4506.23     4871.51    236.99 o 
  -9  11   1     1986.40     1862.38    118.46 o 
  -7  11   1     8365.59     8648.59    342.52 o 
  -5  11   1     1699.04     2204.50    164.52 o 
  -3  11   1     1252.70     1269.98    131.60 o 
  -1  11   1     3587.00     3765.16    230.39 o 
   1  11   1     6321.09     6980.16    289.74 o 
   3  11   1     3369.88     3811.10    217.21 o 
   5  11   1    14410.64    14965.26    540.60 o 
   7  11   1      718.28      552.69    111.85 o 
   9  11   1     1363.17     1276.57    125.02 o 
  11  11   1     1411.21     1388.44    111.86 o 
  13  11   1     3332.28     3251.48    210.62 o 
  15  11   1     1585.53     1526.64    144.77 o 
  17  11   1      185.22      131.58     65.79 o 
  19  11   1     5828.06     6274.35    329.19 o 
  21  11   1     1017.69      960.65    118.44 o 
  23  11   1     1368.42     1401.55    118.44 o 
  25  11   1     1233.63     1342.31    118.44 o 
  27  11   1     2784.06     2770.62    348.80 o 
  29  11   1     1336.10      776.43    256.62 o 
  31  11   1     3117.31     3086.57    427.78 o 
  33  11   1      655.44     1138.24    335.55 o 
  35  11   1     2635.40     2072.94    440.91 o 
  37  11   1       71.72     -131.58    236.85 o 
 -36  12   1     1470.02     1783.17    342.16 o 
 -34  12   1       84.98      157.90    276.32 o 
 -32  12   1     2453.66     2086.07    388.26 o 
 -30  12   1     1116.15     1006.70    296.09 o 
 -28  12   1     3381.27     4054.15    473.86 o 
 -26  12   1     1533.37     1566.07    118.44 o 
 -24  12   1     1575.68     1454.22    151.34 o 
 -22  12   1     5815.30     5582.78    395.01 o 
 -20  12   1      604.09      809.27    105.27 o 
 -18  12   1     9253.22     9319.80    428.12 o 
 -16  12   1      895.61     1006.70    144.75 o 
 -14  12   1     3910.11     4633.91    256.71 o 
 -12  12   1      785.10      789.56    125.01 o 
 -10  12   1     1768.14     2007.06    157.93 o 
  -8  12   1     2624.85     2454.82    171.11 o 
  -6  12   1      727.96      743.50    118.43 o 
  -4  12   1     7722.85     8205.96    362.22 o 
  -2  12   1     4035.65     4173.36    217.23 o 
   0  12   1     8447.54     8878.61    395.19 o 
   2  12   1     2676.47     2514.08    171.12 o 
   4  12   1    13526.65    14341.84    586.59 o 
   6  12   1      443.56      414.50    125.01 o 
   8  12   1    14248.21    14692.00    626.17 o 
  10  12   1      192.76      197.37     92.11 o 
  12  12   1    11361.49    12195.33    612.73 o 
  14  12   1      493.21      592.15     92.11 o 
  16  12   1     5826.47     5945.07    342.35 o 
  18  12   1      322.85      375.02     92.11 o 
  20  12   1     1188.11     1335.72    151.34 o 
  22  12   1     1427.55     1546.32    151.34 o 
  24  12   1      347.75      375.02     78.95 o 
  26  12   1     4702.61     4949.95    381.78 o 
  28  12   1      153.46      197.37    197.37 o 
  30  12   1     2352.44     2026.83    408.00 o 
  32  12   1      186.95      171.06    328.96 o 
  34  12   1     2281.31     2257.11    381.67 o 
 -33  13   1     2603.21     2500.67    427.75 o 
 -31  13   1      711.44      282.92    368.45 o 
 -29  13   1     4273.48     4423.04    730.59 o 
 -27  13   1       19.28       72.37     52.63 o 
 -25  13   1     3309.01     3395.98    256.67 o 
 -23  13   1      570.76      519.77     92.11 o 
 -21  13   1     2436.28     2046.63    204.00 o 
 -19  13   1     1811.43     1855.66    184.25 o 
 -17  13   1     5419.52     5253.36    335.74 o 
 -15  13   1     4933.32     5095.12    348.89 o 
 -13  13   1     4722.23     5167.45    256.73 o 
 -11  13   1     4060.30     4364.03    263.29 o 
  -9  13   1     1486.47     1467.38    177.67 o 
  -7  13   1     2698.08     2402.14    190.85 o 
  -5  13   1      232.54      230.27     85.53 o 
  -3  13   1    10771.59    10823.95    480.92 o 
  -1  13   1      870.32      631.65    111.86 o 
   1  13   1     6842.71     7302.39    335.82 o 
   3  13   1     1832.05     1908.35    171.09 o 
   5  13   1     5921.16     6162.48    348.94 o 
   7  13   1     6316.51     6399.78    309.45 o 
   9  13   1     6306.68     6715.75    401.63 o 
  11  13   1     5904.71     5708.05    335.77 o 
  13  13   1     2130.22     2020.26    151.36 o 
  15  13   1     2082.21     2250.56    184.26 o 
  17  13   1      515.40      105.27    118.43 o 
  19  13   1     2462.17     2257.22    184.26 o 
  21  13   1      307.29      506.60    125.00 o 
  23  13   1     3063.33     3014.18    217.18 o 
  25  13   1      653.85      664.52     98.69 o 
  27  13   1     1309.38     1362.04    125.02 o 
  29  13   1     1041.90      750.08    355.30 o 
  31  13   1     2057.18     2362.34    414.56 o 
 -30  14   1      258.81     -164.48    243.43 o 
 -28  14   1      836.71      861.92    348.72 o 
 -26  14   1      718.41      519.78     98.69 o 
 -24  14   1      418.53      276.33     98.69 o 
 -22  14   1     1323.65     1283.08    171.08 o 
 -20  14   1       62.89      -26.32    111.84 o 
 -18  14   1     4309.32     4094.07    302.78 o 
 -16  14   1      139.63       78.95    105.27 o 
 -14  14   1     4734.51     4824.99    315.96 o 
 -12  14   1       28.93      -39.47     78.95 o 
 -10  14   1     5375.88     5483.71    362.07 o 
  -8  14   1      462.11      605.30    111.85 o 
  -6  14   1     2308.85     2480.95    204.00 o 
  -4  14   1     2042.91     2309.78    204.00 o 
  -2  14   1     2551.54     2224.37    177.69 o 
   0  14   1     2492.14     2586.31    184.27 o 
   2  14   1      473.54      506.61    125.01 o 
   4  14   1     2367.84     2684.98    204.01 o 
   6  14   1      409.16      190.80    118.43 o 
   8  14   1     5655.82     5431.23    348.92 o 
  10  14   1     1232.05     1184.39    171.08 o 
  12  14   1     2146.44     2276.88    190.84 o 
  14  14   1      562.93      697.42    105.27 o 
  16  14   1     1619.02     1612.14    177.66 o 
  18  14   1      543.02      723.73    144.75 o 
  20  14   1      665.35      611.89    125.01 o 
  22  14   1      626.33      460.56    118.43 o 
  24  14   1      665.57      631.63    144.75 o 
  26  14   1     1647.39     1151.52    296.10 o 
  28  14   1      776.42      157.91    269.76 o 
 -25  15   1      346.80      269.75    269.75 o 
 -23  15   1      774.94      763.22    151.33 o 
 -21  15   1      514.26      664.51    125.01 o 
 -19  15   1     2278.75     2507.19    250.06 o 
 -17  15   1      906.50      717.18    157.91 o 
 -15  15   1     1786.67     1579.26    190.83 o 
 -13  15   1     2118.59     2283.43    236.90 o 
 -11  15   1      287.39      131.58    105.27 o 
  -9  15   1      758.47      776.39    118.43 o 
  -7  15   1      575.33      605.31    151.33 o 
  -5  15   1       63.17       65.79     98.69 o 
  -3  15   1     1299.32     1322.57    177.66 o 
  -1  15   1      497.80      552.67    125.01 o 
   1  15   1     1696.89     1664.80    217.15 o 
   3  15   1      188.39      203.95    171.06 o 
   5  15   1     1634.23     1362.10    144.76 o 
   7  15   1      486.71      526.35    144.75 o 
   9  15   1     2476.64     2480.95    204.00 o 
  11  15   1      624.29      578.99    138.17 o 
  13  15   1     2608.19     2757.37    256.65 o 
  15  15   1      131.57      177.64    151.32 o 
  17  15   1      675.52      394.77    131.59 o 
  19  15   1      220.96       98.69    125.00 o 
  21  15   1       63.34     -118.42    118.42 o 
  23  15   1     1964.09     2191.23    197.41 o 
 -20  16   1      290.28      171.06    151.32 o 
 -18  16   1     1368.06     1046.20    184.24 o 
 -16  16   1      173.19      164.48    164.48 o 
 -14  16   1     1532.20     1638.43    203.98 o 
 -12  16   1       51.79       65.79    184.21 o 
 -10  16   1      873.54     1144.85    203.97 o 
  -8  16   1      198.12      250.01    125.00 o 
  -6  16   1      454.58      546.08    131.59 o 
  -4  16   1      126.68      -46.05    157.90 o 
  -2  16   1       81.97      236.85    157.90 o 
   0  16   1      713.40      361.87    184.23 o 
   2  16   1      318.52      289.49    144.74 o 
   4  16   1     1128.06     1302.79    151.33 o 
   6  16   1        2.09       46.05    151.32 o 
   8  16   1     1714.05     1671.36    217.15 o 
  10  16   1      482.43      447.39    131.59 o 
  12  16   1     1826.76     1375.27    184.25 o 
  14  16   1      467.57      703.99    164.48 o 
  16  16   1     1017.35      888.25    184.23 o 
  18  16   1       22.44       59.21    111.84 o 
 -13  17   1     1010.34      730.34    171.07 o 
 -11  17   1      493.95      480.29    197.38 o 
  -9  17   1     1231.32     1289.64    230.29 o 
  -7  17   1      691.65      855.33    210.54 o 
  -5  17   1      198.11      -59.21    157.90 o 
  -3  17   1      177.96      -78.95    223.69 o 
  -1  17   1      668.49      585.57    138.17 o 
   1  17   1     1178.78      875.11    210.55 o 
   3  17   1     1417.92     1809.48    276.36 o 
   5  17   1     2145.35     2125.47    243.48 o 
   7  17   1      655.84      539.51    171.06 o 
   9  17   1      924.48      723.76    164.49 o 
  11  17   1      645.84      809.27    171.06 o 
 -11 -17   2      173.91       78.95    177.64 o 
  -9 -17   2     1267.14      986.97    171.08 o 
  -7 -17   2      271.88       78.95    151.32 o 
  -5 -17   2      424.07      296.07    171.06 o 
  -3 -17   2     1042.79     1085.65    282.93 o 
   1 -17   2     1843.77     1388.42    243.47 o 
   3 -17   2      117.57       78.95    105.27 o 
   5 -17   2      737.31      664.53    157.91 o 
   7 -17   2      310.46      203.95     78.95 o 
 -20 -16   2     1033.16      967.21    223.71 o 
 -18 -16   2      641.08     1046.13    177.64 o 
 -16 -16   2     1343.68     1204.12    197.40 o 
 -14 -16   2     1184.70     1348.86    236.87 o 
 -12 -16   2     1076.82     1151.45    203.97 o 
 -10 -16   2     1631.45     1743.73    223.72 o 
  -8 -16   2      163.05      131.58    144.74 o 
  -6 -16   2     1224.58     1256.75    223.71 o 
  -4 -16   2      246.72      111.85    125.00 o 
  -2 -16   2     1885.99     1849.06    269.79 o 
   0 -16   2      307.84      375.01    151.32 o 
   2 -16   2     1568.98     1572.64    348.74 o 
   6 -16   2     1148.53     1125.14    164.49 o 
   8 -16   2        9.65      -46.05     72.37 o 
  10 -16   2     2655.97     2283.53    210.59 o 
  12 -16   2      638.21      559.25     98.69 o 
 -21 -15   2     1858.64     1921.43    230.31 o 
 -19 -15   2       43.83       26.32    125.00 o 
 -17 -15   2     3601.68     3883.08    329.07 o 
 -15 -15   2      119.99       19.74    125.00 o 
 -13 -15   2     1760.98     1868.79    256.63 o 
 -11 -15   2      621.84      789.53    151.33 o 
  -9 -15   2      557.70      460.56    164.48 o 
  -7 -15   2      466.48      467.13    164.48 o 
  -5 -15   2      159.92      164.48    118.42 o 
  -3 -15   2      626.75      750.06    177.64 o 
  -1 -15   2      691.75      500.04    203.96 o 
   1 -15   2     1579.24     1539.75    315.85 o 
   7 -15   2     2128.33     2230.80    184.25 o 
   9 -15   2     2243.97     2145.27    184.26 o 
  11 -15   2     1684.68     1783.23    177.66 o 
  13 -15   2      314.98      210.53     78.95 o 
  15 -15   2      126.03       85.53     46.05 o 
 -28 -14   2      528.98      493.45    131.59 o 
 -26 -14   2      559.03      796.10    131.59 o 
 -24 -14   2     1014.87     1046.17    164.49 o 
 -22 -14   2      904.88      986.94    171.07 o 
 -20 -14   2     2214.21     2217.65    197.42 o 
 -18 -14   2     1175.47     1217.27    138.18 o 
 -16 -14   2     1834.62     1842.49    203.99 o 
 -14 -14   2      641.71      690.84    131.59 o 
 -12 -14   2      506.61      513.19    144.75 o 
 -10 -14   2     1204.11     1243.60    144.76 o 
  -8 -14   2       58.13       13.16    125.00 o 
  -6 -14   2     3455.77     4021.38    342.25 o 
  -4 -14   2      186.58      223.69    144.74 o 
  -2 -14   2     6323.18     7130.33    487.21 o 
   0 -14   2       93.45      -39.47    111.84 o 
   8 -14   2     2545.78     2138.79    217.17 o 
  10 -14   2     2563.93     2559.97    197.43 o 
  12 -14   2     1113.38     1210.68    111.86 o 
  14 -14   2      613.33      697.42     78.95 o 
  16 -14   2      851.74      822.45     52.64 o 
 -31 -13   2     3028.95     2579.76    296.15 o 
 -29 -13   2     2359.52     2369.02    197.42 o 
 -27 -13   2     1487.82     1316.01    164.50 o 
 -25 -13   2     4165.63     4442.82    309.35 o 
 -23 -13   2      720.14      756.64    144.75 o 
 -21 -13   2     7002.75     8072.20    612.33 o 
 -19 -13   2      353.90      335.54    111.85 o 
 -17 -13   2     7474.24     8046.53    487.27 o 
 -15 -13   2        0.74      -72.37     72.37 o 
 -13 -13   2     6397.88     6557.71    618.90 o 
 -11 -13   2      618.37      809.28    131.59 o 
  -9 -13   2     3204.10     3613.28    283.01 o 
  -7 -13   2     2432.78     2560.00    243.50 o 
  -5 -13   2     3473.61     3633.17    309.35 o 
  -3 -13   2     4713.57     5114.88    381.81 o 
  -1 -13   2      516.38      552.67    164.49 o 
   9 -13   2     4770.53     5095.06    414.71 o 
  11 -13   2       60.10       65.79     78.95 o 
  13 -13   2     2774.97     2836.47    164.53 o 
 -32 -12   2     2106.53     2092.58    236.90 o 
 -30 -12   2       80.13      118.42     72.37 o 
 -28 -12   2     3561.64     3751.49    368.57 o 
 -26 -12   2      539.28      592.14    111.85 o 
 -24 -12   2     4552.93     4772.25    434.44 o 
 -20 -12   2     9184.60     9240.46    652.04 o 
 -18 -12   2     1506.78     2020.12    157.92 o 
 -16 -12   2     3499.10     3955.69    348.84 o 
 -14 -12   2     2458.84     2750.87    236.92 o 
 -12 -12   2     1569.34     1388.45    171.09 o 
 -10 -12   2     2753.06     2869.47    223.77 o 
  -8 -12   2      209.36      368.43    125.00 o 
  -6 -12   2     7252.58     7395.31    546.58 o 
  -4 -12   2      483.44      480.30     98.69 o 
  -2 -12   2     8564.93     9122.31   1541.24 o 
   8 -12   2     3257.39     3343.53    473.89 o 
  10 -12   2     2211.76     2803.44    164.52 o 
  12 -12   2     3527.71     3554.22    256.69 o 
 -31 -11   2     1346.13     1052.79    151.34 o 
 -29 -11   2      978.90     1151.45    144.75 o 
 -27 -11   2      151.68      138.16     85.53 o 
 -25 -11   2     4259.93     4495.72    283.04 o 
 -23 -11   2        1.90      111.84     92.11 o 
 -21 -11   2     3510.02     3606.86    329.09 o 
 -19 -11   2      317.30      256.59     92.11 o 
 -17 -11   2     1281.86     1342.34    151.34 o 
 -15 -11   2       23.79      -52.63     72.37 o 
 -13 -11   2     1077.29     1348.89    151.34 o 
 -11 -11   2     1216.38     1316.02    131.60 o 
  -9 -11   2     2348.44     2388.96    184.27 o 
  -7 -11   2     1714.28     1757.02    190.84 o 
  -5 -11   2     3198.26     3521.37    236.95 o 
  -3 -11   2     2163.81     1994.05    342.21 o 
   9 -11   2     3977.80     4416.90    230.39 o 
  11 -11   2      411.65      348.71     59.21 o 
  13 -11   2     1346.44     1434.47     98.70 o 
  15 -11   2     1172.77     1138.34     59.22 o 
 -30 -10   2      451.45      197.38    111.85 o 
 -28 -10   2     2536.57     2244.11    184.27 o 
 -26 -10   2      349.40      559.24     92.11 o 
 -24 -10   2     3941.56     3929.61    230.38 o 
 -22 -10   2      471.63      578.99     98.69 o 
 -20 -10   2     1298.45     1493.69    151.34 o 
 -18 -10   2     6478.75     6018.55    408.26 o 
 -16 -10   2     2597.63     2448.28    197.44 o 
 -14 -10   2     9099.96     9216.11    447.96 o 
 -12 -10   2     2354.70     2231.05    171.11 o 
 -10 -10   2     3991.35     3739.11    236.99 o 
  -8 -10   2     1602.39     1553.02    151.35 o 
  -6 -10   2     1212.26     1302.88    157.93 o 
  -4 -10   2     3354.22     3436.02    289.63 o 
  -2 -10   2      747.20      769.83    177.65 o 
   0 -10   2     5093.14     5339.79    434.56 o 
   2 -10   2     8269.75     7424.02    645.57 o 
   4 -10   2      231.29       65.79    157.90 o 
   6 -10   2     9168.76     8590.89    678.57 o 
   8 -10   2     1107.19      835.67    217.14 o 
  10 -10   2     5285.96     5517.43    237.03 o 
  14 -10   2     3990.36     4160.22    138.24 o 
 -43  -9   2     1807.25     1401.58    361.91 o 
 -41  -9   2     1423.46     1658.15    315.84 o 
 -31  -9   2      549.84      421.08     98.69 o 
 -29  -9   2     3244.11     3869.98    204.03 o 
 -27  -9   2     1140.75     1237.03    118.44 o 
 -25  -9   2     4622.89     5042.55    250.15 o 
 -23  -9   2     3502.45     3363.46    217.21 o 
 -21  -9   2     3760.03     3942.89    335.70 o 
 -19  -9   2      728.36      671.13     98.70 o 
 -17  -9   2     6352.81     6361.32    342.43 o 
 -15  -9   2     2241.26     2421.90    164.53 o 
 -13  -9   2     5400.28     5768.11    362.15 o 
 -11  -9   2     2811.73     3100.11    243.53 o 
  -9  -9   2     3546.44     3837.80    204.07 o 
  -7  -9   2     1949.76     2073.06    151.37 o 
  -5  -9   2     2723.50     3119.88    171.13 o 
  -3  -9   2     3825.61     3232.39    289.66 o 
  -1  -9   2     2921.87     3100.25    335.70 o 
   1  -9   2     2208.68     2185.04    309.33 o 
   3  -9   2     4463.42     5095.97    427.96 o 
   5  -9   2     7685.78     7832.40    711.44 o 
   7  -9   2     3802.41     3758.93    368.65 o 
   9  -9   2     4293.96     4325.35    263.34 o 
  11  -9   2     1646.00     1737.30     92.13 o 
  13  -9   2    11828.03    11658.92    461.35 o 
  15  -9   2      356.50      243.44    177.64 o 
  17  -9   2     9311.40     8965.77    803.69 o 
 -44  -8   2      941.32      809.29    394.78 o 
 -42  -8   2      570.80      625.04    263.17 o 
 -40  -8   2     2142.11     2118.91    401.41 o 
 -30  -8   2      463.78      368.44     78.95 o 
 -28  -8   2     2008.31     2263.76    177.68 o 
 -26  -8   2     1349.19     1329.20    144.76 o 
 -24  -8   2     4682.52     4996.73    256.75 o 
 -22  -8   2     2542.31     2698.38    223.77 o 
 -20  -8   2    13311.13    13177.91   1015.21 o 
 -18  -8   2     6099.17     6183.60    362.19 o 
 -16  -8   2     4999.80     4391.76    237.04 o 
 -14  -8   2     2058.94     1974.38    151.37 o 
 -12  -8   2      727.78      789.58     72.38 o 
 -10  -8   2     3862.17     3930.37    230.42 o 
  -8  -8   2     8847.26     9159.62    382.20 o 
  -6  -8   2    11586.98    11524.92    461.52 o 
  -4  -8   2    10893.96    11609.40    540.59 o 
  -2  -8   2    12472.14    11692.10    890.26 o 
   0  -8   2        5.37     -151.32    151.32 o 
   2  -8   2     6378.73     6448.52    513.77 o 
   4  -8   2     4757.96     4227.41    355.58 o 
   6  -8   2    10120.84    10763.10    692.05 o 
   8  -8   2     9423.32     9799.14    593.09 o 
  10  -8   2     5901.38     5874.36    237.08 o 
  12  -8   2    12572.19    12209.51    830.67 o 
  14  -8   2     2500.40     2797.18    335.66 o 
  16  -8   2     5099.96     4654.98    467.47 o 
  18  -8   2     2962.77     3014.49    329.09 o 
  20  -8   2     3454.72     3804.52    427.84 o 
 -45  -7   2     1125.54      763.25    269.77 o 
 -43  -7   2     3006.64     2645.58    467.25 o 
 -41  -7   2       17.76       85.53    203.95 o 
 -39  -7   2     4062.02     3995.24    421.24 o 
 -29  -7   2     2901.86     2843.22    223.77 o 
 -27  -7   2     4031.35     4206.32    243.56 o 
 -25  -7   2     5610.39     5274.05    408.23 o 
 -23  -7   2     6577.64     6993.84    349.03 o 
 -21  -7   2     4511.12     4476.90    230.43 o 
 -19  -7   2      254.67      315.80     78.95 o 
 -17  -7   2    16717.63    15637.20   1339.39 o 
 -15  -7   2     6560.52     6955.63    256.88 o 
 -13  -7   2    16115.98    15052.02    739.07 o 
 -11  -7   2    12017.63    12146.83    487.98 o 
  -9  -7   2     2442.84     2461.75    125.06 o 
  -7  -7   2     1860.88     1605.89     98.72 o 
  -5  -7   2     5550.46     5183.70    237.12 o 
  -3  -7   2    10670.92    10550.20    580.26 o 
  -1  -7   2     2169.88     2672.30    302.77 o 
   1  -7   2     8226.16     7967.79    645.86 o 
   3  -7   2     2545.22     2514.50    243.55 o 
   7  -7   2     1605.20     1362.28    171.11 o 
   9  -7   2     2952.03     2501.42    118.49 o 
  11  -7   2     3508.69     3528.59    138.25 o 
  13  -7   2     7876.24     7833.19    579.75 o 
  15  -7   2     2411.67     2533.93    296.17 o 
  17  -7   2     3609.14     3449.38    250.15 o 
  19  -7   2     2389.76     2158.70    276.42 o 
  21  -7   2     2998.54     3086.90    335.68 o 
  23  -7   2     5866.04     5451.89    507.00 o 
 -46  -6   2     3505.79     3139.29    427.79 o 
 -44  -6   2      148.03      217.11    210.53 o 
 -42  -6   2      658.96     1026.39    282.92 o 
 -40  -6   2     1583.12     1618.71    282.95 o 
 -38  -6   2     1090.08     1085.67    256.61 o 
 -36  -6   2     2504.85     2836.39    302.72 o 
 -28  -6   2     4887.81     4983.74    256.76 o 
 -26  -6   2     5461.43     5353.05    441.15 o 
 -24  -6   2     3729.41     3679.79    243.56 o 
 -22  -6   2     9241.59     9745.07    441.46 o 
 -18  -6   2     2692.06     2507.82    118.48 o 
 -16  -6   2     5102.80     5024.68    223.90 o 
 -14  -6   2    11366.60    11420.90    454.99 o 
 -12  -6   2      202.34      230.27     46.05 o 
 -10  -6   2    36662.74    37079.74   1419.26 o 
  -8  -6   2     3564.18     4707.82    204.12 o 
  -6  -6   2    52967.00    50667.68   1978.22 o 
  -4  -6   2     4031.32     4175.12    190.98 o 
  -2  -6   2    10763.41    10078.86    705.78 o 
   0  -6   2     2061.47     1974.68    144.81 o 
   2  -6   2    13828.46    14607.00    818.47 o 
   4  -6   2    11263.04    11945.53    732.17 o 
   6  -6   2    11633.78    11892.68    751.95 o 
   8  -6   2    13452.62    14020.56    976.49 o 
  10  -6   2     9324.79    10256.40    823.94 o 
  12  -6   2     8166.36     7782.11    441.49 o 
  14  -6   2      274.88      250.01    131.59 o 
  16  -6   2    17796.52    18095.80   1161.51 o 
  18  -6   2      421.94      296.08    111.85 o 
  20  -6   2     9101.76     9704.80    790.61 o 
  22  -6   2     1853.87     2020.31    204.01 o 
  24  -6   2    15618.59    16985.43   1120.93 o 
  26  -6   2      103.09       39.47    144.74 o 
 -47  -5   2      911.72      704.02    302.66 o 
 -45  -5   2      292.94      190.80    184.22 o 
 -43  -5   2     2264.59     2507.20    322.45 o 
 -41  -5   2      281.32      230.27    184.22 o 
 -39  -5   2     2521.35     2158.54    322.46 o 
 -37  -5   2     1717.97     2020.17    315.86 o 
 -35  -5   2     5015.29     5273.07    375.24 o 
 -25  -5   2    13995.05    14341.24    916.52 o 
 -21  -5   2     1336.14     1039.73    105.29 o 
 -19  -5   2     1712.75     1961.18     85.55 o 
 -17  -5   2     7124.33     6865.17    283.30 o 
 -15  -5   2      988.81     1006.80     59.22 o 
 -13  -5   2    31556.06    31289.01   1053.57 o 
 -11  -5   2    12932.55    14010.79    514.76 o 
  -9  -5   2    41569.00    42462.46   1509.16 o 
  -7  -5   2     6024.98     6503.86    263.58 o 
  -5  -5   2    20485.66    19583.05   1005.62 o 
  -3  -5   2    28398.12    28029.32   1054.33 o 
  -1  -5   2    14255.33    14828.71    805.84 o 
   1  -5   2    12590.09    12305.83    673.39 o 
   3  -5   2     5070.40     5402.11    276.69 o 
   5  -5   2    15978.81    14942.88    786.12 o 
   7  -5   2     1234.42     1316.20     72.39 o 
   9  -5   2     9713.77     9106.04    659.38 o 
  11  -5   2    13919.68    14346.17    877.66 o 
  13  -5   2    36815.66    39440.18   2790.64 o 
  15  -5   2     5247.28     5202.67    493.92 o 
  17  -5   2     9634.50     9398.07    777.68 o 
  19  -5   2     4574.21     4510.14    388.46 o 
  21  -5   2     5677.81     5603.87    546.56 o 
  23  -5   2     5021.14     4905.12    401.63 o 
  25  -5   2     1434.63     1434.52    236.89 o 
  27  -5   2     5093.07     6340.04    585.94 o 
 -48  -4   2      900.92      348.72    394.77 o 
 -46  -4   2      398.52      269.75    243.43 o 
 -44  -4   2     1657.11     1987.21    296.11 o 
 -42  -4   2      603.94      440.82    177.64 o 
 -40  -4   2      929.96      881.68    190.81 o 
 -38  -4   2      567.52      394.77    184.22 o 
 -36  -4   2     4028.19     4344.32    348.86 o 
 -34  -4   2     3342.50     3369.92    329.09 o 
 -32  -4   2     7327.82     7863.22    526.85 o 
 -30  -4   2     3937.99     3857.48    269.89 o 
 -24  -4   2     4864.73     4622.31    276.55 o 
 -22  -4   2     3718.33     3627.49    237.00 o 
 -20  -4   2     3107.28     2903.10    111.91 o 
 -18  -4   2     5908.47     6040.43    256.90 o 
 -16  -4   2     2401.36     2580.36    118.49 o 
 -14  -4   2    14260.95    13896.79    481.93 o 
 -12  -4   2     5967.01     5778.79    210.86 o 
 -10  -4   2     7928.09     7655.21    263.75 o 
  -8  -4   2    16582.80    16138.87    575.21 o 
  -6  -4   2    12119.92    11979.81    462.29 o 
  -4  -4   2      714.20      697.54     52.64 o 
  -2  -4   2     2480.74     2251.86    105.35 o 
   0  -4   2     6652.27     7450.49    395.60 o 
   2  -4   2    17991.36    18586.15    648.43 o 
   4  -4   2     2319.35     2277.93    105.34 o 
   6  -4   2     8142.40     7280.11    290.15 o 
   8  -4   2     8406.70     9158.73    481.34 o 
  10  -4   2    16071.80    17728.40   1003.99 o 
  12  -4   2    15009.68    15190.62    831.82 o 
  14  -4   2     2209.95     1770.59    164.55 o 
  16  -4   2     7430.31     7761.55    461.21 o 
  18  -4   2     9018.47     8534.12    718.32 o 
  20  -4   2     3506.31     3094.02    269.90 o 
  22  -4   2     3265.46     3008.21    269.88 o 
  24  -4   2     3448.93     3317.58    322.54 o 
  26  -4   2      117.47     -131.58    131.58 o 
  28  -4   2     4579.73     4437.07    408.16 o 
 -49  -3   2      120.75     -302.64    302.64 o 
 -47  -3   2     2077.80     2250.49    368.50 o 
 -45  -3   2      554.21      671.10    243.44 o 
 -43  -3   2      567.43      717.15    164.48 o 
 -41  -3   2      984.33     1256.73    256.61 o 
 -39  -3   2     1093.56     1480.46    197.40 o 
 -37  -3   2     3386.89     3343.53    322.51 o 
 -35  -3   2     2519.13     2579.81    282.99 o 
 -33  -3   2     4324.94     4627.77    355.48 o 
 -31  -3   2     3330.14     3837.39    263.29 o 
 -29  -3   2     3089.17     2724.99    223.79 o 
 -27  -3   2     1182.56     1348.95    171.09 o 
 -25  -3   2     1708.19     1829.50    164.52 o 
 -23  -3   2     2059.56     2178.47     65.81 o 
 -21  -3   2     3361.56     3186.36    138.25 o 
 -19  -3   2     7860.57     8382.62    355.87 o 
 -17  -3   2     6179.43     6160.23    250.36 o 
 -15  -3   2    14767.38    15030.01    581.13 o 
 -13  -3   2     3796.35     3786.92    138.30 o 
 -11  -3   2    13731.48    13298.82    416.21 o 
  -9  -3   2     9663.06     9207.13    323.40 o 
  -7  -3   2    10556.84    10216.27    350.01 o 
  -5  -3   2    62905.50    61966.55   2290.07 o 
  -3  -3   2    18822.97    19108.38    576.63 o 
  -1  -3   2     2477.35     2423.46     79.03 o 
   1  -3   2    32282.38    32931.03   1178.96 o 
   3  -3   2     4782.37     4494.73    197.72 o 
   5  -3   2     3212.34     2792.54    111.96 o 
   7  -3   2      250.11      256.60     46.06 o 
   9  -3   2    13242.18    13187.83    733.02 o 
  11  -3   2    15205.04    16763.62    990.76 o 
  13  -3   2    13321.47    13246.05    798.59 o 
  15  -3   2      235.16        0.00     92.11 o 
  17  -3   2    21889.63    21404.04   1334.86 o 
  19  -3   2      612.43      480.32    138.17 o 
  21  -3   2    12367.12    12678.93    850.54 o 
  23  -3   2     1321.36     1348.99    177.67 o 
  25  -3   2      911.33     1000.15    197.40 o 
  27  -3   2     7718.62     7851.02    566.43 o 
  29  -3   2      116.17      171.06    177.64 o 
  45  -3   2      414.57      375.02    190.80 o 
 -48  -2   2      339.95      401.33    203.96 o 
 -46  -2   2     1118.81     1092.24    250.03 o 
 -44  -2   2     1357.60     1408.11    256.62 o 
 -42  -2   2      171.32        0.00    144.74 o 
 -40  -2   2     3004.41     3349.89    283.00 o 
 -38  -2   2     1921.18     2395.32    309.29 o 
 -36  -2   2     2536.08     2566.64    243.50 o 
 -34  -2   2      914.92      802.74     32.90 o 
 -32  -2   2     2516.30     2777.33    111.88 o 
 -30  -2   2      196.99      190.80     39.48 o 
 -28  -2   2     6884.65     6573.10    256.86 o 
 -26  -2   2      262.75      164.48     39.48 o 
 -24  -2   2     3470.42     3094.10    237.00 o 
 -22  -2   2     4466.81     5281.04    302.90 o 
 -20  -2   2      536.97      394.78     52.64 o 
 -18  -2   2    16300.92    17989.99    640.61 o 
 -16  -2   2     1306.24     1309.66     59.23 o 
 -14  -2   2    38252.55    38615.20   1183.86 o 
 -12  -2   2     8923.72     8577.06    323.29 o 
 -10  -2   2    14662.34    12849.77    383.58 o 
  -8  -2   2     2829.14     2930.95    105.38 o 
  -6  -2   2    48386.05    49036.12   1377.04 o 
  -4  -2   2    12214.69    13504.85    403.62 o 
  -2  -2   2    72255.11    72092.75   2157.61 o 
   0  -2   2     2862.01     2687.90     98.82 o 
   2  -2   2    17352.94    18173.03    609.97 o 
   4  -2   2    10064.37     9981.77    363.33 o 
   6  -2   2    12607.12    13575.85    627.90 o 
   8  -2   2    23710.51    24160.54   1332.68 o 
  10  -2   2     8515.68     8363.14    408.92 o 
  14  -2   2    11151.34    11221.04    732.24 o 
  16  -2   2    16524.32    15886.82   1003.66 o 
  18  -2   2     8879.43    10090.61    566.81 o 
  20  -2   2     4426.56     4154.80    263.38 o 
  22  -2   2     7153.26     7970.54    461.11 o 
  24  -2   2     1201.98      927.82    171.09 o 
  26  -2   2      381.05      243.44    151.33 o 
  28  -2   2     1080.64     1092.28    164.50 o 
  30  -2   2      105.14       78.95    131.58 o 
  44  -2   2      775.81      921.13    210.54 o 
  46  -2   2     2330.01     2072.86    355.35 o 
 -49  -1   2      663.30      375.03    263.18 o 
 -47  -1   2      991.87     1184.34    263.19 o 
 -45  -1   2      139.88      407.90    230.27 o 
 -43  -1   2     1728.21     1789.83    105.28 o 
 -41  -1   2      835.46      861.93     72.38 o 
 -39  -1   2      910.07      973.80     72.38 o 
 -37  -1   2      980.86     1111.99     85.54 o 
 -35  -1   2     2591.53     2639.09    157.95 o 
 -33  -1   2     6994.66     7454.73    270.00 o 
 -31  -1   2     9935.12    10719.82    388.73 o 
 -29  -1   2     9056.00     8927.28    329.42 o 
 -27  -1   2     5485.99     5775.11    204.14 o 
 -25  -1   2    12827.88    13135.77    514.35 o 
 -23  -1   2       25.13       46.05     78.95 o 
 -21  -1   2     8019.52     7282.16    382.23 o 
 -19  -1   2     7734.92     8825.10    441.58 o 
 -17  -1   2    26291.69    25976.41    854.40 o 
 -15  -1   2     6164.52     6313.77    230.67 o 
 -13  -1   2    17027.24    17952.79    919.47 o 
 -11  -1   2     7116.23     7209.45    244.05 o 
  -9  -1   2    20080.71    18846.16    683.26 o 
  -7  -1   2    10383.95     9500.34    284.28 o 
  -5  -1   2    26425.35    24954.37    707.07 o 
  -3  -1   2    24691.09    23848.79    720.47 o 
  -1  -1   2     4629.65     4940.78    151.72 o 
   1  -1   2    26553.63    25778.94    800.80 o 
   3  -1   2     6183.47     6328.31    244.16 o 
   5  -1   2    28315.28    27793.67   1198.58 o 
   7  -1   2     8323.36     8421.12    461.97 o 
   9  -1   2    17084.23    17182.37    754.25 o 
  11  -1   2     9509.79     8794.36    343.07 o 
  13  -1   2    26505.11    25638.41    861.24 o 
  15  -1   2    24366.83    25277.61    800.68 o 
  17  -1   2    18145.02    17417.21    647.28 o 
  19  -1   2     8229.41     8652.42    342.67 o 
  21  -1   2    12237.22    13411.91    468.16 o 
  23  -1   2     1257.44     1381.89     78.96 o 
  25  -1   2     2153.01     2099.42    125.04 o 
  27  -1   2      888.71      960.66     85.54 o 
  29  -1   2      270.91      164.48     59.21 o 
  31  -1   2     6166.81     6360.60    467.50 o 
  33  -1   2     2104.53     2244.04    151.36 o 
  41  -1   2      374.98      164.48    138.16 o 
  43  -1   2     2574.05     2836.31    427.75 o 
  45  -1   2     1513.43     1809.50    282.94 o 
 -50   0   2     5188.75     5292.24    579.25 o 
 -48   0   2       59.46      151.32    256.58 o 
 -46   0   2      931.63     1105.38    138.17 o 
 -44   0   2      775.77      756.65     98.69 o 
 -42   0   2     1767.54     1809.59    151.35 o 
 -40   0   2      468.50      611.88     85.53 o 
 -38   0   2      153.00      184.22     78.95 o 
 -36   0   2     5829.45     6518.15    276.53 o 
 -34   0   2      798.73      605.33     85.54 o 
 -32   0   2    25384.46    27555.06   1016.89 o 
 -30   0   2      430.14      328.97     72.37 o 
 -28   0   2    17821.93    18329.79    745.60 o 
 -26   0   2        1.10      -32.89     46.05 o 
 -24   0   2    10454.85    10197.82    685.57 o 
 -22   0   2     3225.95     3765.67    263.33 o 
 -20   0   2    15122.60    15598.80    792.15 o 
 -18   0   2       12.76       26.32     46.05 o 
 -16   0   2    35328.71    37071.93   1899.76 o 
 -14   0   2    22056.52    20572.89    655.74 o 
 -12   0   2     6307.09     5597.88    191.21 o 
 -10   0   2    74026.85    68738.85   2214.32 o 
  -8   0   2       95.01      223.70     32.90 o 
  -6   0   2    86427.17    88834.91   3093.38 o 
  -4   0   2    74646.16    77394.45   2731.73 o 
  -2   0   2    15447.81    14532.62    637.63 o 
   0   0   2    40905.61    40627.40   1388.40 o 
   2   0   2     2836.64     2266.69     59.30 o 
   4   0   2   100073.87   101550.50   2872.51 o 
   6   0   2    76267.97    74602.70   2619.07 o 
   8   0   2    13892.52    12477.04    376.89 o 
  10   0   2    17247.84    18284.13    635.05 o 
  12   0   2    59385.11    61556.70   2321.00 o 
  14   0   2    13238.95    13182.37    528.09 o 
  16   0   2    32816.74    32002.41   1133.47 o 
  18   0   2      544.59      493.48     52.64 o 
  20   0   2    27212.35    28504.38   1071.39 o 
  22   0   2     4996.70     5504.96    256.81 o 
  24   0   2    11799.66    13052.05    500.99 o 
  26   0   2    12570.08    12953.13    573.50 o 
  28   0   2      623.33      546.11     72.38 o 
  30   0   2    21725.65    22825.54    937.04 o 
  32   0   2      114.68      111.84    105.27 o 
  34   0   2    11442.29    12070.08    797.20 o 
  36   0   2      109.51      164.48     59.21 o 
  38   0   2     2294.42     2250.61    164.52 o 
  40   0   2      187.17      256.59     85.53 o 
  42   0   2     2280.09     2158.43    210.58 o 
  44   0   2        0.50      217.11    164.47 o 
  46   0   2      888.51      657.96    217.13 o 
 -49   1   2      622.01      888.22    263.18 o 
 -47   1   2     1040.41      835.62    125.01 o 
 -45   1   2      139.71      276.32     85.53 o 
 -43   1   2     1779.14     1585.85    157.93 o 
 -41   1   2      774.55      815.87    105.27 o 
 -39   1   2      910.19      940.90    105.28 o 
 -37   1   2      897.94      855.37     98.70 o 
 -35   1   2     2824.27     2783.96    151.37 o 
 -33   1   2     7097.12     7507.53    349.03 o 
 -31   1   2    10102.58    10337.93    428.28 o 
 -29   1   2     9005.83     9447.69    856.49 o 
 -27   1   2     5618.16     5841.09    243.65 o 
 -25   1   2    12478.13    13233.85    547.29 o 
 -23   1   2       35.33        0.00     39.47 o 
 -21   1   2     8169.56     7328.53    481.10 o 
 -19   1   2     7760.98     9069.02    362.50 o 
 -17   1   2    25666.93    25045.20   1052.93 o 
 -15   1   2     6011.11     6280.54    270.20 o 
 -13   1   2    17014.98    18323.15    846.70 o 
 -11   1   2     7276.74     7203.27    461.75 o 
  -9   1   2    19710.99    18405.56    570.41 o 
  -7   1   2    10497.08     9851.25    310.74 o 
  -5   1   2    26726.20    24317.76    840.61 o 
  -3   1   2    25077.26    24220.88    700.60 o 
  -1   1   2     4252.69     4431.89    145.09 o 
   1   1   2    27290.86    26563.38    847.84 o 
   3   1   2     5929.78     6169.18    204.54 o 
   5   1   2    29396.79    28285.96    826.06 o 
   7   1   2     8299.65     7761.09    277.18 o 
   9   1   2    16894.71    16162.46    562.35 o 
  11   1   2     9806.29     9052.44    376.09 o 
  13   1   2    26278.57    25020.82   1099.67 o 
  15   1   2    24279.11    25111.66    979.32 o 
  17   1   2    17432.56    17110.75    713.22 o 
  19   1   2     7786.60     8229.94    309.69 o 
  21   1   2    11807.13    12402.07    547.25 o 
  23   1   2     1028.78     1164.69     78.96 o 
  25   1   2     1902.55     1757.13    105.30 o 
  27   1   2      721.09      704.03     72.38 o 
  29   1   2      226.50      210.53     52.63 o 
  31   1   2     6050.17     6887.25    487.24 o 
  33   1   2     2066.42     2026.87    118.45 o 
  35   1   2     5611.15     6070.01    316.01 o 
  37   1   2      404.44      375.02     59.21 o 
  39   1   2     7722.52     8395.53    500.44 o 
  41   1   2      349.21      243.43     78.95 o 
  43   1   2     2538.08     2619.14    256.65 o 
  45   1   2     1430.82     1296.25    151.34 o 
 -48   2   2      330.12      328.96    105.27 o 
 -46   2   2     1192.12     1059.35    118.44 o 
 -44   2   2     1223.88     1118.58    131.60 o 
 -42   2   2      168.19      164.48     78.95 o 
 -40   2   2     3168.91     3369.70    204.02 o 
 -38   2   2     1890.63     1960.99    144.77 o 
 -36   2   2     2674.47     2994.47    164.53 o 
 -34   2   2      915.39      809.32    105.28 o 
 -32   2   2     2637.02     2948.50    151.37 o 
 -30   2   2      211.61      144.74     59.21 o 
 -28   2   2     7013.34     6889.39    263.46 o 
 -26   2   2      261.28       78.95     65.79 o 
 -24   2   2     3687.79     3581.40    296.26 o 
 -22   2   2     4520.66     5037.45    309.49 o 
 -20   2   2      431.21      289.50     72.38 o 
 -18   2   2    16524.12    18327.76   1287.90 o 
 -16   2   2     1130.02     1322.76     85.55 o 
 -14   2   2    39717.31    39622.50   1543.65 o 
 -12   2   2     9016.71     8392.57    402.47 o 
 -10   2   2    14946.18    13214.83    621.72 o 
  -8   2   2     2835.95     2937.54     98.80 o 
  -6   2   2    49583.48    47992.25   1754.09 o 
  -4   2   2    12189.62    13134.16    443.32 o 
  -2   2   2    72661.82    72228.61   2178.43 o 
   0   2   2     2864.11     2615.43     98.82 o 
   2   2   2    18140.49    19558.89    775.99 o 
   4   2   2     9627.09     9722.40    343.45 o 
   6   2   2    11821.73    12878.16    502.18 o 
   8   2   2    23738.15    23186.11    663.03 o 
  10   2   2     8363.99     8230.87    303.38 o 
  12   2   2    15321.12    14037.38    515.25 o 
  14   2   2    10770.07    10758.28    369.38 o 
  16   2   2    16269.01    15509.58    561.22 o 
  18   2   2     8704.95     8857.81    263.63 o 
  20   2   2     4465.03     4299.69    190.95 o 
  22   2   2     7074.24     7423.70    375.47 o 
  24   2   2     1036.28     1019.92     72.38 o 
  26   2   2      372.36      342.13     39.48 o 
  28   2   2      815.39      809.31     65.80 o 
  30   2   2       71.22       -6.58     59.21 o 
  32   2   2     7161.90     7875.84    335.84 o 
  34   2   2     2915.77     3020.85    164.53 o 
  36   2   2     8242.89     8956.23    632.20 o 
  38   2   2     2529.92     2494.16    177.68 o 
  40   2   2     3859.40     4080.71    243.53 o 
  42   2   2     1467.32     1566.04    190.82 o 
  44   2   2      774.86      907.97    131.59 o 
  46   2   2     2190.87     2434.76    355.34 o 
 -49   3   2      129.76      177.63    197.37 o 
 -47   3   2     2076.25     2066.24    223.73 o 
 -45   3   2      534.83      263.17    118.43 o 
 -43   3   2      617.77      546.09    118.43 o 
 -41   3   2      987.80     1033.02    125.01 o 
 -39   3   2     1098.75     1289.65    118.44 o 
 -37   3   2     3446.83     3791.12    197.45 o 
 -35   3   2     2573.96     2968.12    184.27 o 
 -33   3   2     4234.22     4403.89    223.82 o 
 -31   3   2     3469.84     3797.98    204.05 o 
 -29   3   2     3161.11     2869.82    157.97 o 
 -27   3   2     1105.84     1138.37     92.12 o 
 -25   3   2     1927.63     1717.69    118.46 o 
 -23   3   2     1961.35     1987.58    105.30 o 
 -21   3   2     3469.08     3456.35    190.92 o 
 -19   3   2     7865.68     8178.34    309.74 o 
 -17   3   2     6500.81     6332.00    283.33 o 
 -15   3   2    15044.45    14846.14    634.00 o 
 -13   3   2     4119.65     3912.40    184.42 o 
 -11   3   2    14049.94    14125.98    786.24 o 
  -9   3   2    10105.52     9710.16    363.06 o 
  -7   3   2    10316.05    10228.60    356.58 o 
  -5   3   2    64777.73    61719.07   2392.73 o 
  -3   3   2    19598.23    20095.40   1040.90 o 
  -1   3   2     2304.96     2258.66    144.87 o 
   1   3   2    31911.99    31674.36   1684.95 o 
   3   3   2     4923.21     4916.78    329.54 o 
   5   3   2     3539.17     3313.21    164.67 o 
   7   3   2      249.00      171.07     72.37 o 
   9   3   2    12685.27    12195.33    746.11 o 
  11   3   2    15365.67    15714.07    435.95 o 
  13   3   2    13002.63    12010.95    461.96 o 
  15   3   2      262.98      256.60     26.32 o 
  17   3   2    21898.46    21093.49    693.86 o 
  19   3   2      656.40      585.60     39.48 o 
  21   3   2    12419.35    12494.43    369.23 o 
  23   3   2     1451.83     1559.59     65.81 o 
  25   3   2      987.96      954.10     52.64 o 
  27   3   2     7808.15     8055.31    263.46 o 
  29   3   2      155.32      111.85     59.21 o 
  31   3   2     5435.55     5602.74    269.93 o 
  33   3   2       61.58       19.74     65.79 o 
  35   3   2     6108.70     5899.12    322.61 o 
  37   3   2       26.58       59.21     59.21 o 
  39   3   2     2497.98     2428.32    190.84 o 
  41   3   2       89.26      210.53     92.11 o 
  43   3   2     2634.38     2711.28    223.75 o 
  45   3   2      411.52      138.16    184.22 o 
 -48   4   2      902.79      980.36    236.86 o 
 -46   4   2      447.34      223.70    118.43 o 
 -44   4   2     1665.78     1875.35    171.08 o 
 -42   4   2      572.99      519.77    118.43 o 
 -40   4   2     1010.90      829.05    118.44 o 
 -38   4   2      524.62      598.73     92.11 o 
 -36   4   2     3895.64     4199.44    204.05 o 
 -34   4   2     3290.22     3152.69    157.96 o 
 -32   4   2     7018.47     7421.67    289.75 o 
 -30   4   2     3924.19     4147.11    217.23 o 
 -28   4   2    14459.56    13879.32    923.09 o 
 -26   4   2      913.31      888.29     72.38 o 
 -24   4   2     4655.23     4648.48    204.11 o 
 -22   4   2     3583.84     3903.90    177.75 o 
 -20   4   2     2869.72     2461.93    118.49 o 
 -18   4   2     5973.42     5757.26    303.01 o 
 -16   4   2     2138.82     1889.08    111.90 o 
 -14   4   2    14113.75    13354.96    475.31 o 
 -12   4   2     6110.55     5884.44    217.45 o 
 -10   4   2     8026.34     7345.51    283.53 o 
  -8   4   2    16295.12    16170.54    628.05 o 
  -6   4   2    10932.59    10516.40    448.91 o 
  -4   4   2      710.24      644.89     78.97 o 
  -2   4   2     2746.36     2416.68    151.45 o 
   0   4   2     6462.17     7008.30    408.76 o 
   2   4   2    18435.36    18919.63    999.25 o 
   4   4   2     2086.56     1961.78    171.16 o 
   6   4   2     7940.09     7325.85    487.95 o 
   8   4   2     8501.91     8598.47    507.73 o 
  10   4   2    15118.77    17063.87   1069.79 o 
  12   4   2    15156.32    15534.43    838.45 o 
  14   4   2     2165.94     1816.64     78.98 o 
  16   4   2     7400.79     7214.64    276.73 o 
  18   4   2     9279.82     9035.41    355.88 o 
  20   4   2     3386.28     3298.02     98.74 o 
  22   4   2     3264.99     3093.78    111.90 o 
  24   4   2     3745.06     3515.22    125.07 o 
  26   4   2      132.43      125.00     26.32 o 
  28   4   2     4561.14     4463.39    197.49 o 
  30   4   2     2529.10     2290.26    118.46 o 
  32   4   2     1558.25     1421.34     92.12 o 
  34   4   2     3556.80     3580.51    190.87 o 
  36   4   2     3965.56     4107.18    197.46 o 
  38   4   2     3421.64     3626.41    177.70 o 
  40   4   2     3509.47     3725.12    177.70 o 
  42   4   2     3871.37     3935.83    289.59 o 
  44   4   2      674.26      901.38    223.70 o 
 -47   5   2      972.36      815.87    210.55 o 
 -45   5   2      289.37      250.01    118.43 o 
 -43   5   2     2266.78     2724.36    217.16 o 
 -41   5   2      277.98      217.11     72.37 o 
 -39   5   2     2357.20     2290.11    164.52 o 
 -37   5   2     1774.42     1724.06    131.61 o 
 -35   5   2     5036.22     4884.68    269.91 o 
 -33   5   2     1026.04      829.06     85.54 o 
 -31   5   2     3414.28     3198.88    177.72 o 
 -29   5   2     8290.98     8714.37    382.04 o 
 -27   5   2      674.39      552.69     92.12 o 
 -25   5   2    13638.12    14103.06    613.18 o 
 -23   5   2      865.50      638.25     72.38 o 
 -21   5   2     1216.35     1118.67     98.71 o 
 -19   5   2     1699.25     1994.08    131.62 o 
 -17   5   2     6884.16     6726.49    256.94 o 
 -15   5   2      910.55      940.98     52.64 o 
 -13   5   2    30595.62    29626.05   1106.34 o 
 -11   5   2    13532.83    14408.84    534.64 o 
  -9   5   2    41349.73    42400.30   1828.17 o 
  -7   5   2     5528.72     5356.57    336.02 o 
  -5   5   2    20846.10    18910.08   1045.41 o 
  -3   5   2    27260.09    26005.34   1292.64 o 
  -1   5   2    14740.16    14566.46    825.76 o 
   1   5   2    12667.22    12642.79    686.61 o 
   3   5   2     5261.50     5079.56    263.53 o 
   5   5   2    15954.38    15074.91    753.08 o 
   7   5   2     1235.67     1533.37    131.62 o 
   9   5   2     9344.64     8979.99    507.68 o 
  11   5   2    14053.38    14768.94    805.10 o 
  13   5   2    37276.03    39888.02   1862.81 o 
  15   5   2     5367.08     5163.28    342.46 o 
  17   5   2    10035.58    10064.45    428.41 o 
  19   5   2     4562.04     4161.17    144.85 o 
  21   5   2     5737.77     6216.34    289.74 o 
  23   5   2     4537.70     4799.42    177.76 o 
  25   5   2     1317.05     1230.51     52.64 o 
  27   5   2     5509.37     5550.32    197.52 o 
  29   5   2     3088.34     3099.97    125.05 o 
  31   5   2     7053.14     7691.11    283.15 o 
  33   5   2       14.25       -6.58     39.47 o 
  35   5   2     4541.25     4706.47    256.72 o 
  37   5   2       69.96       78.95     52.63 o 
  39   5   2     3270.75     3316.99    223.76 o 
  41   5   2      306.59      269.75    184.22 o 
  43   5   2     1042.57     1105.39    282.93 o 
 -46   6   2     3530.20     3994.87    329.07 o 
 -44   6   2      116.72      -26.32    111.84 o 
 -42   6   2      647.64      782.95    197.38 o 
 -40   6   2     1499.78     1684.50    157.92 o 
 -38   6   2     1106.07     1085.67    111.86 o 
 -36   6   2     2631.39     2764.04    177.69 o 
 -34   6   2      846.42      644.81     92.12 o 
 -32   6   2    13019.03    14260.93   1120.31 o 
 -30   6   2     5769.34     5464.82    250.20 o 
 -28   6   2     5179.46     5056.37    223.85 o 
 -26   6   2     5232.32     5287.03    210.69 o 
 -24   6   2     3960.76     4015.66    197.49 o 
 -22   6   2     9089.05     9072.77    322.85 o 
 -20   6   2     7473.78     6791.69    322.79 o 
 -18   6   2     2976.98     2863.41    125.07 o 
 -16   6   2     4882.05     4668.87    144.87 o 
 -14   6   2    11716.48    11467.86    547.34 o 
 -12   6   2      250.36      368.44     72.37 o 
 -10   6   2    38079.87    37774.48   2328.56 o 
  -8   6   2     3584.23     4016.48    250.21 o 
  -6   6   2    52475.65    52153.77   2763.86 o 
  -4   6   2     4090.98     3971.03    223.91 o 
  -2   6   2    10592.57     9682.69    554.05 o 
   0   6   2     2144.64     2159.02    190.89 o 
   2   6   2    14610.70    14827.55    772.41 o 
   4   6   2    11274.83    11246.37    540.88 o 
   6   6   2    11492.68    11978.06    633.20 o 
   8   6   2    12950.99    12772.20    692.71 o 
  10   6   2     9454.43     9716.15    553.70 o 
  12   6   2     8417.40     7406.88    415.15 o 
  14   6   2      341.07      296.07    144.75 o 
  16   6   2    18289.02    19192.96   1135.21 o 
  18   6   2      428.21      546.09    144.75 o 
  20   6   2     9184.98     9988.23    382.14 o 
  22   6   2     1885.43     1961.09    118.46 o 
  24   6   2    15454.56    14868.49    461.55 o 
  26   6   2       83.63       46.05    105.26 o 
  28   6   2     2521.69     2671.95    276.41 o 
  30   6   2     2335.84     2000.60    197.43 o 
  32   6   2     1083.55     1335.71    243.45 o 
  34   6   2     2605.08     2533.68    269.82 o 
  36   6   2      708.88      388.19    203.96 o 
  38   6   2     2159.99     2086.03    236.90 o 
  40   6   2      177.08      375.01    164.48 o 
  42   6   2     1028.43     1447.53    296.09 o 
 -45   7   2     1109.92     1079.07    157.91 o 
 -43   7   2     2909.52     2856.14    250.08 o 
 -41   7   2       26.23       39.47     78.95 o 
 -39   7   2     3922.22     4396.67    256.69 o 
 -37   7   2       53.17       46.05     78.95 o 
 -35   7   2     2062.23     1974.18    263.22 o 
 -33   7   2      524.52      657.94     92.11 o 
 -31   7   2     2768.44     3251.17    197.44 o 
 -29   7   2     2959.34     3172.32    177.70 o 
 -27   7   2     3994.31     3936.41    217.23 o 
 -25   7   2     5759.43     5702.15    276.55 o 
 -23   7   2     6513.81     6401.08    316.10 o 
 -21   7   2     4629.22     4470.40    158.01 o 
 -19   7   2      253.86      223.69     39.48 o 
 -17   7   2    17177.22    17690.57    871.00 o 
 -15   7   2     6590.76     6520.94    296.41 o 
 -13   7   2    16471.21    15811.94    626.93 o 
 -11   7   2    11921.53    11863.05    698.99 o 
  -9   7   2     2284.08     2191.81    138.22 o 
  -5   7   2     5583.31     5203.50    283.23 o 
  -3   7   2    11239.52    11936.35    639.68 o 
  -1   7   2     1887.75     1981.07    157.96 o 
   1   7   2     7933.41     7400.56    395.40 o 
   3   7   2     2548.42     2679.06    190.89 o 
   5   7   2     4218.74     3285.72    223.88 o 
   7   7   2     1581.24     1658.42    144.78 o 
   9   7   2     3104.57     2672.64    171.15 o 
  11   7   2     3630.93     3660.34    256.75 o 
  13   7   2     7799.40     7852.85    461.16 o 
  15   7   2     2482.62     2053.50    197.45 o 
  17   7   2     3654.48     3383.58    263.31 o 
  19   7   2     2225.54     1823.00    184.27 o 
  21   7   2     2842.02     2836.72    105.31 o 
  23   7   2     5804.85     5800.81    197.53 o 
  25   7   2      493.65      710.58    171.06 o 
  27   7   2     5610.22     5866.12    533.28 o 
  29   7   2      951.13      730.35    223.71 o 
  31   7   2     3625.98     3508.12    368.58 o 
  33   7   2     1444.14     1302.86    250.04 o 
  35   7   2     1670.58     1704.27    296.11 o 
  37   7   2      100.44      105.26    151.32 o 
  39   7   2     1475.90     1408.12    302.68 o 
  41   7   2      204.60      197.37    276.32 o 
 -44   8   2      857.18     1079.05    355.30 o 
 -42   8   2      603.94      532.93    125.01 o 
 -40   8   2     2188.60     2421.63    197.42 o 
 -38   8   2      701.95      572.42     85.53 o 
 -36   8   2     4111.03     3988.72    322.52 o 
 -34   8   2      129.03      151.32     78.95 o 
 -32   8   2     3222.91     3297.36    223.77 o 
 -30   8   2      445.95      388.18     78.95 o 
 -28   8   2     2136.67     2105.86    118.45 o 
 -26   8   2     1462.16     1342.38    111.86 o 
 -24   8   2     4860.75     5273.36    487.18 o 
 -22   8   2     2687.23     2652.37    151.38 o 
 -20   8   2    13536.77    14160.63    566.95 o 
 -18   8   2     6352.32     6071.89    316.11 o 
 -16   8   2     5112.82     4944.94    217.29 o 
 -14   8   2     2324.38     2185.08    151.38 o 
 -12   8   2      685.94      789.57     85.54 o 
 -10   8   2     3870.10     3884.29    197.51 o 
  -8   8   2     8859.00     9693.40    487.64 o 
  -6   8   2    11752.66    11017.58    606.59 o 
  -4   8   2    10861.63    12749.82    685.62 o 
  -2   8   2    12639.86    11395.71    639.69 o 
   0   8   2        6.90      -78.95     92.11 o 
   2   8   2     6129.08     6336.25    322.74 o 
   4   8   2     4948.18     4826.80    316.08 o 
   6   8   2    10098.76     9682.13    586.60 o 
   8   8   2     9746.88     9569.04    579.94 o 
  10   8   2     5433.26     5261.48    329.25 o 
  12   8   2    13093.66    13034.70    626.35 o 
  14   8   2     2350.79     2566.76    236.93 o 
  16   8   2     5019.78     4720.76    230.44 o 
  18   8   2     3023.52     2909.21    164.55 o 
  20   8   2     3407.72     3323.99    184.30 o 
  22   8   2      528.68      460.56     39.48 o 
  24   8   2     5616.35     5668.69    184.35 o 
  26   8   2      328.13       52.63    144.74 o 
  28   8   2     4433.35     4614.37    368.62 o 
  30   8   2      789.49      914.56    203.97 o 
  32   8   2     2986.84     3264.29    388.29 o 
  34   8   2     1967.09     1743.81    302.70 o 
  36   8   2      522.47      638.20    210.54 o 
  38   8   2      544.10      552.67    210.54 o 
  40   8   2      524.55      769.78    230.28 o 
 -43   9   2     1844.30     1480.54    401.39 o 
 -41   9   2     1438.67     1776.59    388.22 o 
 -39   9   2      387.53      401.33    256.59 o 
 -37   9   2     2762.24     2882.46    447.50 o 
 -35   9   2      664.82      197.38    276.34 o 
 -33   9   2     1404.11     1506.83    414.54 o 
 -31   9   2      637.89      578.99    250.02 o 
 -29   9   2     3407.20     3810.82    394.90 o 
 -27   9   2     1215.29     1118.60    263.20 o 
 -25   9   2     4580.82     4937.20    408.14 o 
 -23   9   2     3528.25     3317.39    184.30 o 
 -21   9   2     3539.26     3396.44    197.47 o 
 -19   9   2      728.63      835.62     85.54 o 
 -17   9   2     6062.26     5979.12    263.40 o 
 -15   9   2     2321.79     2145.51    131.63 o 
 -13   9   2     5520.80     5992.10    256.80 o 
 -11   9   2     2805.88     2672.28    171.13 o 
  -9   9   2     3429.06     3817.97    184.32 o 
  -7   9   2     1894.75     1928.26    118.46 o 
  -5   9   2     2911.65     2948.84    177.72 o 
  -3   9   2     4139.54     3779.01    210.68 o 
  -1   9   2     2768.90     3067.26    164.55 o 
   1   9   2     2320.29     2283.81    131.63 o 
   3   9   2     4485.49     4779.96    210.69 o 
   5   9   2     7650.11     7344.89    303.02 o 
   7   9   2     3790.12     3633.84    197.49 o 
   9   9   2     4312.13     4252.94    210.67 o 
  11   9   2     1618.92     1625.42    131.61 o 
  13   9   2    12047.62    12852.26    573.41 o 
  15   9   2      386.86      342.13     98.69 o 
  17   9   2     9538.88     9723.66    388.68 o 
  19   9   2      209.80      125.00     72.37 o 
  21   9   2     6114.54     6847.67    362.14 o 
  23   9   2      609.77      789.54     59.22 o 
  25   9   2     5215.35     5424.58    171.16 o 
  27   9   2     2939.60     2566.71    250.09 o 
  29   9   2     2327.55     2619.14    309.30 o 
  31   9   2     2323.08     2388.79    335.62 o 
  33   9   2     1599.93     1895.08    250.05 o 
  35   9   2     1422.19     1533.13    276.36 o 
  37   9   2      319.26      526.34    243.43 o 
  39   9   2      935.17     1381.72    223.71 o 
 -40  10   2     1561.39     1770.03    407.96 o 
 -38  10   2      653.17      730.32    256.60 o 
 -36  10   2     1328.93     1289.66    302.68 o 
 -34  10   2      999.67      644.81    289.51 o 
 -32  10   2      930.88      901.42    361.88 o 
 -30  10   2      466.24      585.56    256.59 o 
 -28  10   2     2505.51     2533.67    408.02 o 
 -26  10   2      308.12      302.64    243.43 o 
 -24  10   2     3669.00     3725.43    210.63 o 
 -22  10   2      511.66      598.73     65.79 o 
 -20  10   2     1081.22     1039.63    105.28 o 
 -18  10   2     6176.44     6242.18    309.48 o 
 -16  10   2     2340.57     2356.06    157.95 o 
 -14  10   2     8618.42     8247.15    401.82 o 
 -12  10   2     2273.91     2244.19    157.95 o 
 -10  10   2     3770.71     3725.82    184.32 o 
  -8  10   2     1527.56     1349.01    131.61 o 
  -6  10   2      918.49      934.35    105.28 o 
  -4  10   2     3395.05     3310.98    190.89 o 
  -2  10   2      616.03      677.70     92.11 o 
   0  10   2     4958.98     4878.80    256.78 o 
   2  10   2     8058.09     7957.34    355.71 o 
   4  10   2      258.96      203.96     85.53 o 
   6  10   2     9091.51     8393.15    408.46 o 
   8  10   2     1252.60     1408.17    144.76 o 
  10  10   2     5395.35     5688.71    269.95 o 
  12  10   2     1873.44     1816.28    144.78 o 
  14  10   2     4153.58     4443.37    230.40 o 
  16  10   2       88.23       78.95     59.21 o 
  18  10   2     1785.63     1770.16    151.35 o 
  20  10   2     3154.34     3448.77    230.36 o 
  22  10   2     2308.18     2553.38    164.52 o 
  24  10   2     9218.88     9787.19    592.76 o 
  26  10   2      191.55      250.01     32.90 o 
  28  10   2     7293.56     8039.58    691.36 o 
  30  10   2       73.86       65.79    256.58 o 
  32  10   2     1727.97     1513.45    309.27 o 
  34  10   2      946.42      736.92    250.03 o 
  36  10   2     2059.37     2171.52    342.18 o 
 -39  11   2     2184.40     2158.38    486.95 o 
 -37  11   2      414.18      500.02    296.07 o 
 -35  11   2     2956.70     3106.24    427.77 o 
 -33  11   2      731.10      651.37    217.12 o 
 -31  11   2     1180.54     1079.09    309.25 o 
 -29  11   2      980.69      835.62    263.19 o 
 -27  11   2      129.02      263.16    177.64 o 
 -25  11   2     4115.71     4034.89    223.79 o 
 -23  11   2        5.38       13.16     59.21 o 
 -21  11   2     3278.70     3968.75    210.61 o 
 -19  11   2      310.73      184.22     65.79 o 
 -17  11   2     1209.52      960.68    118.44 o 
 -15  11   2       25.50       98.69     85.53 o 
 -13  11   2     1132.26     1269.94    125.02 o 
 -11  11   2     1095.49      908.04    118.44 o 
  -9  11   2     2321.81     2066.48    138.20 o 
  -7  11   2     1481.25     1375.30    125.03 o 
  -5  11   2     3044.97     3021.07    184.29 o 
  -3  11   2     1819.15     1737.31    151.36 o 
  -1  11   2      308.11      361.86     98.69 o 
   1  11   2    20819.39    22316.46    877.61 o 
   3  11   2     2661.78     2362.75    190.86 o 
   5  11   2     6701.03     6927.63    316.09 o 
   7  11   2      314.69      328.96     92.11 o 
   9  11   2     4068.79     4258.97    223.81 o 
  11  11   2      397.92      381.60    105.27 o 
  13  11   2     1287.77     1513.42    144.76 o 
  15  11   2     1209.26     1026.48    118.44 o 
  17  11   2     1673.82     1743.80    144.77 o 
  19  11   2     1077.66     1283.07    125.02 o 
  21  11   2     2074.57     2237.41    157.93 o 
  23  11   2     2730.99     2935.16    190.85 o 
  25  11   2     1493.67     1684.51    111.86 o 
  27  11   2     2563.71     2533.63    105.29 o 
  29  11   2     1293.60     1566.02    269.78 o 
  31  11   2     2042.41     2336.04    401.40 o 
  33  11   2      569.08      578.98    269.75 o 
  35  11   2     1472.20      783.01    348.74 o 
 -36  12   2     1029.18      934.31    302.66 o 
 -34  12   2      299.80      118.43    315.80 o 
 -32  12   2     2245.90     1855.71    401.41 o 
 -30  12   2       75.55       32.90    210.53 o 
 -28  12   2     3743.87     3830.54    533.12 o 
 -26  12   2      487.64      453.97     85.53 o 
 -24  12   2     4630.23     4982.94    309.38 o 
 -22  12   2     2664.69     2237.55    171.11 o 
 -20  12   2     9208.57     9648.83    540.07 o 
 -18  12   2     1602.42     1480.56    125.03 o 
 -16  12   2     3556.77     3778.01    236.95 o 
 -14  12   2     2559.94     2461.34    164.53 o 
 -12  12   2     1614.10     1664.83    138.19 o 
 -10  12   2     2948.50     3047.24    190.86 o 
  -8  12   2      228.76      263.17    131.58 o 
  -6  12   2     7389.10     7329.58    368.78 o 
  -4  12   2      493.96      276.34     85.53 o 
  -2  12   2     8547.12     9346.23    520.33 o 
   0  12   2      466.09      434.24     98.69 o 
   2  12   2     1838.95     2072.89    157.93 o 
   4  12   2     2751.06     2652.29    204.02 o 
   6  12   2     2640.65     2803.61    223.76 o 
   8  12   2     3176.67     2909.10    171.12 o 
  10  12   2     2181.27     2250.64    217.17 o 
  12  12   2     3405.40     3856.93    217.20 o 
  14  12   2      951.77      677.71    131.60 o 
  16  12   2     2856.86     2783.87    217.18 o 
  18  12   2      394.12      368.44     98.69 o 
  20  12   2     1834.08     2066.24    164.51 o 
  22  12   2      946.57      861.94    144.75 o 
  24  12   2     1827.48     1954.35    151.35 o 
  26  12   2      376.08      421.07     59.21 o 
  28  12   2      972.61     1033.01    263.19 o 
  30  12   2       89.67      171.06    230.27 o 
  32  12   2      564.04      315.81    322.39 o 
 -33  13   2      483.73      638.19    388.18 o 
 -31  13   2     3129.43     3112.86    460.68 o 
 -29  13   2     2397.97     2658.58    401.42 o 
 -27  13   2     1530.17     1362.07    144.76 o 
 -25  13   2     4189.15     4120.32    296.19 o 
 -23  13   2      706.50      901.39    131.59 o 
 -21  13   2     6954.67     7426.91    480.64 o 
 -19  13   2      352.06      565.82    111.85 o 
 -17  13   2     7460.68     7776.54    441.18 o 
 -15  13   2        0.26       98.68    118.42 o 
 -13  13   2     6378.79     6663.04    368.71 o 
 -11  13   2      640.76      651.37    157.91 o 
  -9  13   2     3393.72     3679.19    250.11 o 
  -7  13   2     2471.63     2527.10    190.85 o 
  -5  13   2     3492.23     3521.29    217.20 o 
  -3  13   2     4752.34     4891.09    269.90 o 
  -1  13   2      595.88      611.89    125.01 o 
   1  13   2     7191.07     7460.67    388.51 o 
   3  13   2      329.15      256.59    105.27 o 
   5  13   2    11788.76    12215.13    645.68 o 
   7  13   2      387.17      440.81    131.59 o 
   9  13   2     4920.04     5141.24    302.81 o 
  11  13   2       58.44      111.84     78.95 o 
  13  13   2     2992.79     3139.28    223.76 o 
  15  13   2      603.87      677.68    118.43 o 
  17  13   2      688.00      710.59    125.01 o 
  19  13   2     2172.08     2125.53    171.09 o 
  21  13   2      393.12      427.65    118.43 o 
  23  13   2     2763.29     2915.35    263.24 o 
  25  13   2      602.76      598.73    111.85 o 
  27  13   2     1758.11     1605.56    171.08 o 
  29  13   2      683.40      776.37    375.03 o 
 -30  14   2       30.94       13.16    289.48 o 
 -28  14   2      580.66       85.53    282.91 o 
 -26  14   2      571.09      460.56     92.11 o 
 -24  14   2     1034.07     1033.01    138.17 o 
 -22  14   2      900.55      875.09    138.17 o 
 -20  14   2     2201.49     2086.04    223.74 o 
 -18  14   2     1073.60     1039.60    151.33 o 
 -16  14   2     1879.95     2039.91    184.25 o 
 -14  14   2      640.71      611.89    118.43 o 
 -12  14   2      563.18      486.88    125.01 o 
 -10  14   2     1338.35     1197.56    184.24 o 
  -8  14   2       65.24      -72.37    138.16 o 
  -6  14   2     3528.27     3666.01    243.52 o 
  -4  14   2      196.05      322.38    118.42 o 
  -2  14   2     6356.09     6274.45    401.62 o 
   0  14   2       73.32       65.79    138.16 o 
   2  14   2     2872.96     2829.92    250.09 o 
   4  14   2     2469.75     2592.87    230.33 o 
   6  14   2     6429.98     6787.98    454.29 o 
   8  14   2     2597.50     2592.89    243.49 o 
  10  14   2     2646.85     2533.67    204.01 o 
  12  14   2     1181.72     1250.17    164.50 o 
  14  14   2      643.27      394.77    131.59 o 
  16  14   2      927.75      796.14    151.33 o 
  18  14   2       58.63      -52.63     85.53 o 
  20  14   2     2629.77     2777.10    243.49 o 
  22  14   2       47.75       19.74    105.26 o 
  24  14   2     4037.24     4232.03    296.18 o 
  26  14   2      264.98      467.12    217.11 o 
 -25  15   2      796.49      704.01    138.17 o 
 -23  15   2      120.14      125.00    105.27 o 
 -21  15   2     1883.21     2013.56    243.47 o 
 -19  15   2       44.55      -13.16    111.84 o 
 -17  15   2     3582.15     4100.26    375.14 o 
 -15  15   2      128.45       26.32    138.16 o 
 -13  15   2     1743.95     1901.69    190.83 o 
 -11  15   2      643.27      677.68    184.22 o 
  -9  15   2      540.99      519.77    144.75 o 
  -7  15   2      449.42      486.87    118.43 o 
  -5  15   2      154.13      144.74    111.84 o 
  -3  15   2      668.93      565.83    144.75 o 
  -1  15   2      664.04      322.39    138.17 o 
   1  15   2     1565.81     1566.07    197.40 o 
   3  15   2     1105.18     1500.19    210.55 o 
   5  15   2     2848.66     3060.19    276.40 o 
   7  15   2     2105.34     1493.77    204.00 o 
   9  15   2     2135.28     2033.38    197.42 o 
  11  15   2     1704.48     1677.95    223.73 o 
  13  15   2      283.11      315.80    171.06 o 
  15  15   2      144.04      111.84    151.32 o 
  17  15   2      643.79      486.88    111.85 o 
  19  15   2      269.24       59.21    138.16 o 
  21  15   2     1884.01     1756.92    223.73 o 
 -20  16   2     1013.10     1184.34    197.39 o 
 -18  16   2      656.00      631.62    164.49 o 
 -16  16   2     1309.84     1408.09    210.56 o 
 -14  16   2     1297.88     1065.94    177.66 o 
 -12  16   2     1078.34     1177.77    164.49 o 
 -10  16   2     1538.64     1598.95    203.98 o 
  -8  16   2      156.73      342.11    138.16 o 
  -6  16   2     1195.71      927.75    236.87 o 
  -4  16   2      242.71       72.37    177.64 o 
  -2  16   2     1818.02     1506.88    217.15 o 
   0  16   2      272.01      355.28    177.64 o 
   2  16   2     1476.09     1289.68    203.98 o 
   4  16   2      380.30      263.17    144.74 o 
   6  16   2     1114.14      835.63    177.65 o 
   8  16   2        1.50      111.84    131.58 o 
  10  16   2     2701.04     3033.76    282.98 o 
  12  16   2      530.49      210.54    184.22 o 
  14  16   2      307.54      250.01    151.32 o 
  16  16   2      723.11      907.97    184.22 o 
 -11  17   2      147.39      263.16    151.32 o 
  -9  17   2     1336.10      940.92    210.56 o 
  -7  17   2      234.86     -151.32    164.48 o 
  -5  17   2      465.01      269.75    164.48 o 
  -3  17   2      990.87      546.11    164.49 o 
  -1  17   2      169.48      164.48    144.74 o 
   1  17   2     1855.05     1651.63    269.79 o 
   3  17   2      124.82      118.42    171.06 o 
   5  17   2      725.15      322.39    131.59 o 
   7  17   2      325.62      164.48    164.48 o 
  -9 -17   3      431.85      210.54    144.74 o 
  -7 -17   3       70.70       32.90    138.16 o 
  -5 -17   3      349.98      486.86    269.75 o 
  -3 -17   3      208.46      236.85    171.06 o 
  -1 -17   3     1308.08      967.24    256.61 o 
   3 -17   3     1120.54     1362.00    335.57 o 
 -20 -16   3      710.59      611.89    164.49 o 
 -18 -16   3      110.49      164.48    138.16 o 
 -16 -16   3      249.06      342.12    190.80 o 
 -14 -16   3      473.13      592.14    138.17 o 
 -12 -16   3      999.01     1039.59    217.13 o 
 -10 -16   3      301.54      401.33    217.11 o 
  -8 -16   3      228.65      203.95    203.95 o 
  -6 -16   3      664.22      802.69    269.76 o 
  -4 -16   3      152.28       85.53    184.21 o 
  -2 -16   3     1664.09     1625.29    250.04 o 
   0 -16   3      754.33     1026.40    269.76 o 
   2 -16   3      562.14      842.16    184.22 o 
   4 -16   3      362.45      703.98    177.64 o 
   6 -16   3     1676.52     1612.13    144.76 o 
   8 -16   3      746.45      868.49     98.69 o 
  10 -16   3      914.88      769.81    118.43 o 
 -25 -15   3      605.86      796.11    197.38 o 
 -23 -15   3     1462.84     1342.31    223.72 o 
 -21 -15   3      366.11      480.28    138.16 o 
 -19 -15   3     2205.46     2151.82    276.38 o 
 -17 -15   3     1269.52     1368.61    217.14 o 
 -15 -15   3     1585.97     1269.96    197.40 o 
 -13 -15   3      943.35      993.53    164.49 o 
 -11 -15   3      478.99      559.24    144.75 o 
  -9 -15   3      644.72      605.31    184.22 o 
  -7 -15   3      286.66      473.70    217.11 o 
  -3 -15   3      244.45      539.49    144.74 o 
  -1 -15   3     3058.74     3178.72    276.41 o 
   1 -15   3      269.95      519.76    151.32 o 
   3 -15   3     2128.20     2447.95    289.54 o 
   7 -15   3     2210.92     2079.45    171.09 o 
   9 -15   3      165.44      184.21     59.21 o 
  11 -15   3      410.84      414.49     59.21 o 
  13 -15   3      726.50      756.64     59.22 o 
 -28 -14   3     1173.37     1276.47    177.65 o 
 -26 -14   3       37.33       72.37    138.16 o 
 -24 -14   3     3076.14     2869.36    322.47 o 
 -22 -14   3      322.21      342.12    144.74 o 
 -20 -14   3     5054.96     5911.15    500.28 o 
 -18 -14   3      190.72      375.01    164.48 o 
 -16 -14   3     1754.12     1651.65    197.41 o 
 -14 -14   3     1653.78     1375.26    184.25 o 
 -12 -14   3       94.72      210.53    138.16 o 
 -10 -14   3     1490.40     1697.67    203.98 o 
  -8 -14   3      263.56      223.69    111.85 o 
  -6 -14   3     2514.19     2671.84    256.65 o 
  -4 -14   3     1124.17      973.82    190.82 o 
  -2 -14   3     1708.03     1881.96    217.15 o 
   0 -14   3     1411.27     1243.63    203.98 o 
   2 -14   3     5052.79     5542.72    783.35 o 
   8 -14   3      137.30      157.90     52.63 o 
  10 -14   3     1222.32     1158.06     85.54 o 
  12 -14   3      263.91      276.33     46.05 o 
 -31 -13   3     1445.42     1283.09    177.66 o 
 -27 -13   3     2610.57     2849.49    263.23 o 
 -25 -13   3     1708.87     1612.15    243.47 o 
 -23 -13   3     3860.44     4350.56    296.18 o 
 -21 -13   3     1340.24     1460.75    184.24 o 
 -19 -13   3     2185.84     1776.77    190.84 o 
 -17 -13   3     2680.32     2566.60    269.82 o 
 -15 -13   3      987.29     1026.44    177.65 o 
 -13 -13   3     3124.58     3290.71    296.16 o 
 -11 -13   3     1071.43     1019.87    138.18 o 
  -7 -13   3      115.51      394.74    151.32 o 
  -5 -13   3     7865.41     8007.74    546.58 o 
  -3 -13   3     3184.68     3376.34    296.17 o 
  -1 -13   3     3292.04     3731.79    348.83 o 
   1 -13   3     4226.52     4693.24    697.73 o 
   9 -13   3     2465.63     2323.06    131.62 o 
  11 -13   3      112.52      118.42     39.47 o 
  13 -13   3     3787.99     3784.56    151.38 o 
 -34 -12   3      962.70     1013.26    171.07 o 
 -32 -12   3     1449.33     1493.66    223.72 o 
 -30 -12   3      909.88      736.92    151.33 o 
 -28 -12   3     1603.51     1651.61    197.40 o 
 -26 -12   3       16.15       65.79    105.26 o 
 -24 -12   3     5321.20     4838.49    447.64 o 
 -22 -12   3       89.62      125.00    118.42 o 
 -20 -12   3     5497.26     5878.87    474.00 o 
 -18 -12   3     1064.78      835.64    118.44 o 
 -16 -12   3     2977.64     2902.40    296.16 o 
 -14 -12   3      797.42      559.27     98.69 o 
 -12 -12   3     5886.93     6116.44    474.04 o 
  -8 -12   3     2612.55     2593.00    289.57 o 
  -6 -12   3     6643.25     6578.08    480.68 o 
  -4 -12   3     2010.64     1704.40    184.26 o 
  -2 -12   3     2274.25     2592.89    204.01 o 
   0 -12   3      435.73      605.30    138.17 o 
   2 -12   3     3995.83     3725.63    539.76 o 
   4 -12   3      653.54      335.56    230.28 o 
   6 -12   3     3927.77     3896.71    546.33 o 
   8 -12   3      926.22      914.59     85.54 o 
  10 -12   3     1269.38     1309.42     78.96 o 
  12 -12   3     2603.03     2533.71    105.30 o 
 -39 -11   3     1157.03     1500.18    355.31 o 
 -37 -11   3     1014.20      328.98    210.55 o 
 -35 -11   3      610.74      651.36    151.33 o 
 -33 -11   3      291.25      177.64    105.27 o 
 -29 -11   3     2294.97     2480.92    217.16 o 
 -27 -11   3     4551.47     5068.47    394.95 o 
 -25 -11   3     1579.56     1888.52    203.99 o 
 -23 -11   3     3719.68     3481.85    335.68 o 
 -21 -11   3     2292.40     2487.56    210.59 o 
 -19 -11   3     1907.14     1678.05    151.35 o 
 -17 -11   3     6517.49     6196.04    526.76 o 
 -15 -11   3     1113.71      927.77    111.86 o 
 -13 -11   3     1632.52     1763.55    164.51 o 
 -11 -11   3      836.44      717.19    105.28 o 
  -9 -11   3      723.53     1039.58    125.01 o 
  -7 -11   3     1287.10     1072.57    118.44 o 
  -5 -11   3       66.03       13.16     72.37 o 
  -3 -11   3     2054.59     1855.81    348.79 o 
  -1 -11   3     9272.89     9459.68    513.83 o 
   1 -11   3      848.59      618.50    282.93 o 
   3 -11   3     3024.07     3021.02    381.74 o 
   5 -11   3      848.47      743.51    243.45 o 
   7 -11   3     1703.71     1283.20    348.77 o 
   9 -11   3     1501.44     1592.43     98.70 o 
  11 -11   3     1168.25     1237.04     65.80 o 
  15 -11   3      402.40      473.71    269.75 o 
 -40 -10   3      695.34      559.25    203.96 o 
 -38 -10   3     1742.12     2026.69    427.71 o 
 -34 -10   3      342.79      171.06    118.43 o 
 -32 -10   3      933.05      914.57    184.23 o 
 -30 -10   3      163.78      250.01    111.84 o 
 -28 -10   3     4507.74     4917.13    394.95 o 
 -26 -10   3       93.80      217.11     98.69 o 
 -24 -10   3     3699.69     3738.60    322.52 o 
 -22 -10   3      111.00       19.74     98.69 o 
 -20 -10   3     4300.74     4871.22    460.79 o 
 -18 -10   3     1081.86     1441.01    157.92 o 
 -16 -10   3     2046.61     1954.52    171.10 o 
 -14 -10   3     1421.43     1414.77    118.45 o 
 -12 -10   3     7296.16     7244.53    368.81 o 
 -10 -10   3     8904.41     9479.56    401.84 o 
  -8 -10   3      819.18     1138.30    111.86 o 
  -6 -10   3     3856.62     4068.17    217.23 o 
  -4 -10   3     5391.07     5484.76    263.37 o 
  -2 -10   3    13097.52    13533.38    698.75 o 
   0 -10   3     2143.32     2461.34    256.66 o 
   2 -10   3    10797.97    10945.34    962.08 o 
   4 -10   3     1242.40     1355.52    236.89 o 
   6 -10   3     3290.87     2869.81    322.52 o 
   8 -10   3      361.41      342.12     59.21 o 
  10 -10   3     4480.88     4489.69    144.83 o 
  12 -10   3     1010.55      743.53    309.26 o 
  14 -10   3     4414.06     4561.93    480.55 o 
  16 -10   3      810.39      914.58    302.67 o 
  18 -10   3     3106.12     2968.29    342.24 o 
  20 -10   3      876.29      782.98    256.61 o 
 -43  -9   3     1787.44     2105.65    414.55 o 
 -41  -9   3      162.68     -138.16    177.64 o 
 -39  -9   3     1840.38     1849.05    322.43 o 
 -37  -9   3      341.78      138.16    276.33 o 
 -35  -9   3     2099.53     2388.73    322.45 o 
 -33  -9   3      199.62      131.58    111.85 o 
 -31  -9   3     1515.37     1572.66    171.08 o 
 -29  -9   3     1674.76     1881.97    210.57 o 
 -27  -9   3     2455.96     2527.11    184.27 o 
 -25  -9   3      895.82      789.57    131.60 o 
 -23  -9   3     1824.90     1651.73    164.51 o 
 -21  -9   3     3551.28     3949.33    348.86 o 
 -19  -9   3     2296.25     2178.36    184.27 o 
 -17  -9   3     2856.44     2830.15    164.54 o 
 -15  -9   3     2304.99     2415.33    151.37 o 
 -13  -9   3     1588.32     1520.12    111.87 o 
 -11  -9   3     2668.35     2816.99    157.96 o 
  -9  -9   3     2929.60     3179.14    190.88 o 
  -7  -9   3     2433.44     2533.91    151.38 o 
  -5  -9   3    11989.32    11746.77    507.58 o 
  -3  -9   3      736.20      954.07    105.28 o 
  -1  -9   3    17675.93    19431.29    917.13 o 
   1  -9   3     3899.58     3607.58    375.24 o 
   3  -9   3    11492.74    11738.89    896.40 o 
   5  -9   3     7440.15     7844.83    619.16 o 
   7  -9   3     3335.09     3337.28    151.40 o 
   9  -9   3     5984.49     6045.01    243.64 o 
  11  -9   3     1570.32     1822.80    289.54 o 
  13  -9   3     7081.77     6954.50    605.88 o 
  15  -9   3     2090.99     2652.11    322.46 o 
  17  -9   3     5300.02     5471.07    526.70 o 
  19  -9   3      651.62      493.47    171.07 o 
  21  -9   3     8447.82     8120.62    902.29 o 
  23  -9   3      183.92      190.79    342.11 o 
 -44  -8   3      252.93      460.54    243.43 o 
 -42  -8   3      723.47      861.91    322.39 o 
 -40  -8   3     1354.31     1125.17    250.04 o 
 -38  -8   3      469.79      861.89    276.33 o 
 -34  -8   3     3305.49     3554.02    283.01 o 
 -32  -8   3     1310.91     1263.36    151.34 o 
 -30  -8   3     1088.03      914.60    131.60 o 
 -28  -8   3     1342.44     1447.63    157.92 o 
 -26  -8   3     2168.66     1743.94    151.36 o 
 -24  -8   3     4078.97     3995.71    296.22 o 
 -22  -8   3      198.59       39.48     85.53 o 
 -20  -8   3     6290.54     6038.59    335.84 o 
 -18  -8   3     6479.60     6868.75    316.11 o 
 -16  -8   3     6218.11     6486.73    309.52 o 
 -14  -8   3     5073.53     4747.41    256.79 o 
 -12  -8   3     2742.57     2599.91    144.80 o 
 -10  -8   3     4211.63     4266.29    184.35 o 
  -8  -8   3     1090.91      829.11     85.54 o 
  -6  -8   3     6439.03     6751.22    270.05 o 
  -4  -8   3     4237.59     3772.64    184.35 o 
  -2  -8   3     2806.01     2869.89    164.56 o 
   0  -8   3    10298.82    11106.07    830.48 o 
   2  -8   3     8836.76     9369.99    645.75 o 
   4  -8   3     5714.87     5742.60    237.08 o 
   6  -8   3    10852.48    10842.49    408.65 o 
   8  -8   3     4338.61     4187.26    177.76 o 
  10  -8   3     6322.20     6091.78    546.61 o 
  12  -8   3     1118.25      802.78    177.66 o 
  14  -8   3     7425.07     8792.82    711.33 o 
  16  -8   3     1936.04     1572.82    269.81 o 
  18  -8   3     4564.55     4305.43    454.24 o 
  20  -8   3     7739.43     7909.68    862.75 o 
  22  -8   3     1725.78     1829.37    348.77 o 
  24  -8   3     3663.78     3475.32    388.34 o 
  26  -8   3      824.96      802.72    309.24 o 
 -45  -7   3      893.03      684.28    263.18 o 
 -43  -7   3      988.67      868.52    217.13 o 
 -41  -7   3     1186.74      894.86    256.61 o 
 -39  -7   3     2723.30     3106.22    414.60 o 
 -37  -7   3     1448.71     1316.01    197.40 o 
 -35  -7   3     5576.68     5977.66    618.83 o 
 -33  -7   3     2352.85     2520.48    335.63 o 
 -31  -7   3     4035.67     4028.41    243.55 o 
 -29  -7   3      536.84      506.62    131.59 o 
 -27  -7   3     6648.74     6822.07    408.27 o 
 -25  -7   3     2488.90     2691.77    190.86 o 
 -23  -7   3     8214.62     9162.60    559.90 o 
 -21  -7   3     3845.70     3804.93    184.32 o 
 -19  -7   3     5416.16     5136.12    230.47 o 
 -17  -7   3     9030.36     8862.22    382.16 o 
 -15  -7   3      437.01      539.52    111.85 o 
 -13  -7   3    14138.56    13481.92    534.26 o 
 -11  -7   3      976.53     1210.75     85.54 o 
  -9  -7   3    51192.53    53505.83   2039.52 o 
  -7  -7   3     1492.19     2270.41    190.85 o 
  -5  -7   3    22974.70    22714.91    826.12 o 
  -3  -7   3     5498.84     5670.72    243.69 o 
  -1  -7   3    11350.40    11282.07    481.35 o 
   1  -7   3     3903.72     3719.99    263.36 o 
   3  -7   3     8099.13     8388.19    362.41 o 
   5  -7   3     4499.67     4253.65    177.78 o 
   7  -7   3     3024.37     3126.76    138.24 o 
   9  -7   3     6807.97     6817.49    237.13 o 
  11  -7   3      503.64      809.29    144.75 o 
  13  -7   3     9669.87     9871.03    691.89 o 
  15  -7   3      727.82      618.50    171.07 o 
  17  -7   3     1694.14     1520.14    230.32 o 
  19  -7   3      502.51      710.58    151.33 o 
  23  -7   3     1537.58     1631.93    296.12 o 
  25  -7   3     2640.12     2987.88    375.13 o 
  27  -7   3     2443.82     2342.83    335.63 o 
  29  -7   3     5267.71     5174.35    572.73 o 
 -46  -6   3     1484.59     1835.81    322.42 o 
 -44  -6   3      145.34      125.00    322.38 o 
 -42  -6   3     3695.21     3777.84    480.46 o 
 -40  -6   3     1287.22      947.51    250.04 o 
 -38  -6   3     3261.10     3705.36    361.98 o 
 -34  -6   3     6129.91     6643.25    566.22 o 
 -32  -6   3     2840.82     2599.65    302.74 o 
 -30  -6   3     7888.43     8436.63    368.81 o 
 -28  -6   3     4105.62     4259.06    210.65 o 
 -26  -6   3     1777.15     1888.66    177.68 o 
 -24  -6   3    14594.21    15970.12    771.47 o 
 -22  -6   3      608.54      664.54     59.22 o 
 -20  -6   3     7565.25     7509.65    289.85 o 
 -18  -6   3      763.36      526.39     59.22 o 
 -16  -6   3    21784.79    22643.89   1023.86 o 
 -14  -6   3     1095.45     1052.86     59.22 o 
 -12  -6   3    14180.09    13367.17    574.01 o 
 -10  -6   3     9226.18     8239.60    342.77 o 
  -8  -6   3     6190.77     6179.31    243.75 o 
  -6  -6   3    39367.71    42369.05   1751.83 o 
  -4  -6   3     5511.07     5302.58    217.37 o 
  -2  -6   3    20661.23    19979.72    601.44 o 
   0  -6   3     2407.10     2507.93    111.90 o 
   2  -6   3     7487.37     7288.20    303.13 o 
   4  -6   3     3619.24     3798.99    177.77 o 
   6  -6   3    17049.03    16372.86    653.59 o 
   8  -6   3      430.24      388.19     26.32 o 
  10  -6   3     9243.58     9536.44    566.78 o 
  12  -6   3     5198.78     4491.09    329.26 o 
  14  -6   3     2122.10     1902.02    204.02 o 
  16  -6   3     6319.19     6361.91    480.77 o 
  18  -6   3      123.20      263.16    177.64 o 
  20  -6   3    11322.39    12798.08    856.72 o 
  22  -6   3     1381.90     1427.92    243.47 o 
  24  -6   3     2373.28     2487.67    309.31 o 
  26  -6   3     1854.47     1757.02    309.29 o 
  28  -6   3      349.65      223.70    269.75 o 
  30  -6   3      818.80      907.99    302.66 o 
 -47  -5   3     1705.02     1506.85    375.07 o 
 -45  -5   3     1308.30     1329.14    342.15 o 
 -43  -5   3     1786.40     1855.63    335.59 o 
 -41  -5   3      589.15      769.79    243.44 o 
 -39  -5   3     3321.75     3560.60    447.54 o 
 -37  -5   3      964.74     1256.73    197.39 o 
 -35  -5   3     7721.78     7309.72    487.31 o 
 -33  -5   3      436.53      190.80    177.64 o 
 -31  -5   3     7056.65     7000.19    533.41 o 
 -29  -5   3     2205.37     1915.09    250.08 o 
 -27  -5   3     9882.14     9692.02    388.74 o 
 -25  -5   3    10632.33    10880.11    369.04 o 
 -23  -5   3     1689.72     1678.11     92.13 o 
 -21  -5   3     6518.37     6915.83    289.81 o 
 -19  -5   3     3154.76     2876.70    144.82 o 
 -17  -5   3    13735.70    13476.91    474.96 o 
 -15  -5   3      992.76     1138.40     72.38 o 
 -13  -5   3    20460.62    18892.61    647.60 o 
 -11  -5   3     3217.24     3258.98    144.84 o 
  -9  -5   3    16694.23    17067.10    554.81 o 
  -7  -5   3    11523.98    11519.18    349.67 o 
  -5  -5   3    17532.74    17246.06    508.79 o 
  -3  -5   3     5549.58     5455.00    158.12 o 
  -1  -5   3    11925.68    11501.40    343.13 o 
   1  -5   3     7691.94     6802.38    250.48 o 
   3  -5   3    11881.98    11710.95    488.23 o 
   5  -5   3     1990.98     1777.14     98.73 o 
   7  -5   3     1982.21     1704.70     78.98 o 
   9  -5   3    14313.07    13949.84    884.24 o 
  11  -5   3     6444.80     6442.53    408.42 o 
  13  -5   3     5282.59     5057.71    322.69 o 
  17  -5   3     4354.55     3779.13    296.27 o 
  19  -5   3     4815.36     4924.90    362.12 o 
  21  -5   3     2086.08     1822.96    236.92 o 
  23  -5   3     2332.96     2349.50    276.41 o 
  25  -5   3     2428.16     2658.81    236.92 o 
  27  -5   3     8771.47    10196.13    731.12 o 
  29  -5   3     3087.89     3099.92    381.73 o 
  31  -5   3      200.13      289.48    177.64 o 
 -48  -4   3        4.48     -157.90    296.05 o 
 -46  -4   3     1498.44     1704.22    276.36 o 
 -44  -4   3      726.75      717.17    223.70 o 
 -42  -4   3     1732.84     1414.75    269.79 o 
 -40  -4   3     3842.75     3824.08    375.17 o 
 -38  -4   3     3942.79     4245.45    401.51 o 
 -36  -4   3     2812.47     2783.89    296.16 o 
 -34  -4   3     1190.98      743.54    197.40 o 
 -32  -4   3     5239.35     5227.46    309.43 o 
 -30  -4   3     1008.90      960.67    111.86 o 
 -28  -4   3     4929.82     4608.73    151.43 o 
 -26  -4   3     1234.02     1204.19     65.80 o 
 -24  -4   3     2645.02     2553.79     92.15 o 
 -22  -4   3      834.42      993.58     59.22 o 
 -20  -4   3     4416.75     4181.18    138.28 o 
 -18  -4   3      266.49      190.80     32.90 o 
 -16  -4   3    10736.09    10465.08    276.96 o 
 -14  -4   3     8747.54     8767.66    230.73 o 
 -12  -4   3    28940.00    28866.60    781.79 o 
 -10  -4   3    11910.31    11647.52    336.56 o 
  -8  -4   3     3226.48     3140.91    105.36 o 
  -6  -4   3    15485.10    15494.31    469.12 o 
  -4  -4   3    24175.44    23449.47    688.91 o 
  -2  -4   3     7778.88     7457.36    211.00 o 
   0  -4   3     4163.37     4017.89    125.15 o 
   2  -4   3    12282.63    11915.00    488.48 o 
   4  -4   3     2553.13     2534.61    171.17 o 
   6  -4   3    16738.23    15868.72    938.12 o 
   8  -4   3     5120.31     4927.03    335.93 o 
  10  -4   3    21040.00    21990.33   1136.86 o 
  12  -4   3     2008.77     2547.13    197.45 o 
  14  -4   3    20944.71    21779.74   1156.04 o 
  16  -4   3     1957.96     2079.71    164.53 o 
  18  -4   3     8611.86     8189.89    520.52 o 
  20  -4   3     2104.00     2046.77    197.44 o 
  22  -4   3     5591.12     6084.25    493.85 o 
  24  -4   3    10256.40     9705.44    843.38 o 
  26  -4   3     2049.77     2309.89    296.14 o 
  28  -4   3    10704.93    10225.14    790.60 o 
  30  -4   3      642.35      342.14    223.70 o 
  32  -4   3     6204.22     6616.89    520.13 o 
 -49  -3   3      734.11      552.68    328.97 o 
 -47  -3   3     1220.35     1243.59    315.83 o 
 -45  -3   3        1.29     -118.42    151.32 o 
 -43  -3   3     1727.65     1783.25    289.53 o 
 -41  -3   3      424.46      289.49    210.54 o 
 -37  -3   3     1300.90     1164.67    164.50 o 
 -35  -3   3     3478.56     3343.64    269.86 o 
 -33  -3   3     5301.62     5161.66    296.27 o 
 -31  -3   3     5152.45     5853.05    164.60 o 
 -29  -3   3      717.65      730.35     46.06 o 
 -27  -3   3     2447.71     2323.29    138.21 o 
 -25  -3   3      437.97      388.19     32.90 o 
 -23  -3   3     1798.22     1915.11     85.55 o 
 -21  -3   3     6087.98     6099.34    223.95 o 
 -19  -3   3     3821.32     3805.68    125.10 o 
 -17  -3   3     7790.83     8343.48    270.21 o 
 -15  -3   3    18973.76    19800.27    561.76 o 
 -13  -3   3    10127.50     9392.93    270.44 o 
 -11  -3   3    10795.34    11052.65    343.13 o 
  -9  -3   3    24099.84    23772.21    649.30 o 
  -7  -3   3     2127.62     2290.99     79.00 o 
  -5  -3   3    14599.21    15043.74    442.85 o 
  -3  -3   3      852.09     1000.28     52.65 o 
  -1  -3   3    15737.98    14256.37    443.03 o 
   1  -3   3     1046.10      908.20     39.49 o 
   3  -3   3     1530.86     1454.63     78.98 o 
   5  -3   3    13291.99    13339.63    495.28 o 
   7  -3   3    11836.43    13060.70    844.75 o 
   9  -3   3    20050.61    18816.48   1057.85 o 
  11  -3   3    19936.46    19741.41   1149.98 o 
  13  -3   3    12757.74    12019.63    600.32 o 
  15  -3   3     7704.08     8223.20    467.83 o 
  17  -3   3    15527.09    16382.90   1438.37 o 
  19  -3   3     5093.73     4991.31    342.41 o 
  21  -3   3     5330.90     5248.05    388.50 o 
  23  -3   3     1436.06     1441.12    217.15 o 
  25  -3   3    10841.16    11426.12    817.09 o 
  27  -3   3      737.51      677.71    164.49 o 
  29  -3   3     7912.33     8080.89    592.73 o 
  31  -3   3     4067.81     4206.14    414.69 o 
  33  -3   3     5127.22     5799.69    513.48 o 
 -50  -2   3      691.02     1296.15    315.81 o 
 -48  -2   3       32.52     -111.84    184.21 o 
 -46  -2   3      402.25      585.55    203.96 o 
 -44  -2   3      972.74      855.36    203.97 o 
 -42  -2   3      230.12      263.17    190.80 o 
 -40  -2   3     1772.00     1960.95    289.54 o 
 -38  -2   3     2077.56     2263.75     85.55 o 
 -36  -2   3     3417.72     3751.68    131.64 o 
 -34  -2   3     3150.04     3244.82    125.05 o 
 -32  -2   3     4081.83     4087.93    177.74 o 
 -30  -2   3     6604.49     6381.37    289.76 o 
 -28  -2   3      227.25      296.07     92.11 o 
 -26  -2   3      879.08      967.26    171.08 o 
 -24  -2   3    11049.68    11641.73    474.63 o 
 -22  -2   3     1130.00     1289.76     72.38 o 
 -20  -2   3     5822.56     6066.62    250.31 o 
 -18  -2   3     1329.04     1447.81     65.81 o 
 -16  -2   3    10306.75     9477.83    296.80 o 
 -14  -2   3      506.58      414.53     32.90 o 
 -12  -2   3    22087.99    20789.29    589.25 o 
 -10  -2   3     4369.59     4157.00    131.76 o 
  -8  -2   3    16325.61    15405.96    429.96 o 
  -6  -2   3    13480.03    12566.11    356.95 o 
  -4  -2   3     6365.51     6086.51    184.64 o 
  -2  -2   3    37558.91    34966.35    940.35 o 
   0  -2   3    17896.21    18618.72    536.31 o 
   2  -2   3    13712.17    12915.68    383.37 o 
   4  -2   3      512.35      480.35     32.90 o 
   6  -2   3    22900.65    20785.43    993.57 o 
   8  -2   3     3538.11     4431.96    223.90 o 
  10  -2   3    23947.03    24873.34   1303.90 o 
  12  -2   3     2164.66     2395.96    171.14 o 
  14  -2   3    29042.75    29366.73   1337.26 o 
  16  -2   3     3979.15     4187.57    237.03 o 
  18  -2   3     6819.34     6264.56    362.30 o 
  20  -2   3       77.76       39.47     85.53 o 
  22  -2   3     1927.31     2066.45    210.59 o 
  24  -2   3     1216.22     1388.43    151.35 o 
  26  -2   3      410.72      427.66    138.17 o 
  28  -2   3      886.59      894.85    190.81 o 
  30  -2   3     2843.71     2718.14    296.17 o 
  32  -2   3     4643.67     4772.55    414.72 o 
  34  -2   3     1075.95     1092.25    223.71 o 
 -49  -1   3      902.98      743.49    217.13 o 
 -47  -1   3      187.57     -171.06    243.43 o 
 -45  -1   3      549.02      565.83     46.06 o 
 -43  -1   3     1305.62     1427.85    111.86 o 
 -41  -1   3      706.45      592.16     78.95 o 
 -39  -1   3     5181.66     5503.49    441.07 o 
 -37  -1   3      832.83      802.72     85.54 o 
 -35  -1   3    10136.04    11047.86    494.09 o 
 -33  -1   3      704.80      500.05     92.11 o 
 -31  -1   3     8788.10     9453.12    408.43 o 
 -27  -1   3    10682.84    11105.34    593.16 o 
 -25  -1   3     1192.75      862.03    157.93 o 
 -21  -1   3     3220.23     3357.51    151.42 o 
 -19  -1   3     6537.98     6878.49    276.72 o 
 -17  -1   3    22064.21    20960.35    806.93 o 
 -15  -1   3     2876.64     2956.22    131.68 o 
 -13  -1   3    29818.06    30099.86    962.19 o 
 -11  -1   3      793.36      631.74     46.06 o 
  -9  -1   3    27733.26    26620.72    763.82 o 
  -7  -1   3     3713.94     3893.56    138.35 o 
  -5  -1   3     3010.32     2911.35     92.21 o 
  -3  -1   3    32749.97    33485.42    919.78 o 
  -1  -1   3    29462.13    29165.45    818.66 o 
   1  -1   3     7288.50     7065.69    224.31 o 
   3  -1   3    19217.43    19474.76    602.79 o 
   5  -1   3     9367.61     9265.39    362.96 o 
   7  -1   3    35251.88    36314.78   1628.91 o 
  11  -1   3    10964.93    11353.69    514.58 o 
  13  -1   3    15285.73    14729.52    561.19 o 
  15  -1   3     8323.34     8271.26    388.85 o 
  17  -1   3    14403.11    14805.14    494.82 o 
  19  -1   3     1067.63     1204.19     78.96 o 
  21  -1   3     3828.54     4127.73    190.92 o 
  23  -1   3      416.48      335.55     65.79 o 
  25  -1   3      587.14      704.01     85.53 o 
  27  -1   3     1514.59     1618.78    125.03 o 
  29  -1   3     2511.09     2500.87    171.11 o 
  31  -1   3      723.26      467.15    131.59 o 
  33  -1   3     2440.77     2744.27    296.14 o 
  43  -1   3     1425.28     1125.17    230.30 o 
 -50   0   3     1772.43     1171.27    236.89 o 
 -48   0   3      563.97      250.02    184.22 o 
 -46   0   3     3240.17     3185.33    276.41 o 
 -44   0   3      292.90      111.85     85.53 o 
 -42   0   3     5631.19     6115.82    309.41 o 
 -40   0   3       22.40       19.74     65.79 o 
 -38   0   3       60.51       85.53     65.79 o 
 -36   0   3    13104.82    12541.20    593.12 o 
 -34   0   3     8659.14     8793.37    408.38 o 
 -32   0   3    18008.70    19075.89    778.34 o 
 -30   0   3     9188.16     9019.28    395.29 o 
 -24   0   3     5068.15     5149.61    276.58 o 
 -22   0   3      477.08      526.37     92.11 o 
 -20   0   3    13855.32    12907.04    587.28 o 
 -18   0   3     2406.44     2619.92    138.24 o 
 -16   0   3    20085.89    18291.27    588.55 o 
 -14   0   3    26022.71    25839.13    848.27 o 
 -12   0   3     6310.38     5477.82    230.71 o 
 -10   0   3     6956.75     6528.58    224.21 o 
  -8   0   3    23168.90    21159.45    703.32 o 
  -6   0   3    23787.33    23003.26    703.91 o 
  -4   0   3    60462.07    61371.72   2231.33 o 
  -2   0   3    39555.02    39904.06   1216.91 o 
   0   0   3    41420.49    38691.60   1123.63 o 
   2   0   3     4513.72     4435.28    138.40 o 
   4   0   3    49595.87    49595.41   1412.23 o 
   6   0   3   141313.97   143117.47   3910.20 o 
   8   0   3    21445.23    19933.56    602.44 o 
  10   0   3    38628.32    39433.94   1189.73 o 
  12   0   3    10024.84    10492.75    316.56 o 
  14   0   3    16668.58    15155.05    468.85 o 
  16   0   3      292.68      217.12     39.48 o 
  18   0   3     3408.54     3094.14    138.25 o 
  20   0   3     6817.16     7232.50    296.41 o 
  22   0   3     4639.40     4536.43    190.94 o 
  24   0   3     3102.89     3192.36    171.14 o 
  26   0   3      479.79      532.94     72.37 o 
  28   0   3     8535.41     9893.44    375.45 o 
  30   0   3      364.16      250.01     65.79 o 
  32   0   3     6624.87     7289.06    421.41 o 
  34   0   3       11.71       72.37     72.37 o 
  36   0   3     3712.24     3448.88    243.53 o 
  38   0   3      349.27      388.18    105.27 o 
  40   0   3      506.30      631.62    125.01 o 
  42   0   3      216.91      -19.74    151.32 o 
  44   0   3      432.37      368.44    203.96 o 
 -49   1   3      855.27      375.03    184.23 o 
 -47   1   3      130.08      105.27     92.11 o 
 -45   1   3      469.18      480.29    105.27 o 
 -43   1   3     1366.02     1473.92    138.18 o 
 -41   1   3      640.23      802.70    111.85 o 
 -39   1   3     5428.19     5477.33    309.42 o 
 -37   1   3      799.83      519.79     98.69 o 
 -35   1   3    10264.90    11436.74    507.27 o 
 -33   1   3      705.78      532.95     72.38 o 
 -31   1   3     9010.24     9084.52    395.27 o 
 -29   1   3      684.84      618.49     78.96 o 
 -27   1   3    10930.26    10374.20    487.73 o 
 -25   1   3     1193.78     1230.53    151.35 o 
 -23   1   3    12655.01    13420.62    534.19 o 
 -21   1   3     2836.67     3021.52    243.56 o 
 -19   1   3     6590.65     7201.41    349.20 o 
 -17   1   3    21643.38    20171.22    965.57 o 
 -15   1   3     2739.67     2600.59     98.76 o 
 -13   1   3    29905.84    29231.31    982.12 o 
 -11   1   3      790.50      644.90     59.23 o 
  -9   1   3    27602.32    26174.54    969.67 o 
  -7   1   3     3714.33     3893.56    131.76 o 
  -5   1   3     3506.21     3340.14    118.58 o 
  -3   1   3    32276.04    33192.66    986.25 o 
  -1   1   3    27959.89    26793.64    804.87 o 
   1   1   3     7517.36     7415.99    211.13 o 
   3   1   3    18600.46    18861.23    503.32 o 
   5   1   3     9988.52    10263.98    336.63 o 
   7   1   3    35537.14    35652.93   1030.62 o 
   9   1   3    35270.38    34561.64   1056.18 o 
  11   1   3    10805.79    10297.73    422.20 o 
  13   1   3    15097.95    14048.88    448.93 o 
  15   1   3     8040.04     8527.78    316.33 o 
  17   1   3    14155.25    13880.79    527.79 o 
  19   1   3     1041.75      973.88     78.96 o 
  21   1   3     3903.24     3890.78    197.50 o 
  23   1   3      389.90      414.50     46.06 o 
  25   1   3      668.82      671.12     72.38 o 
  27   1   3     1467.36     1809.60    125.03 o 
  29   1   3     2415.82     2303.40    144.79 o 
  31   1   3      709.93      618.48     85.53 o 
  33   1   3     2409.38     2481.02    171.10 o 
  35   1   3     2867.44     2882.58    204.02 o 
  37   1   3     1538.20     1421.31    131.60 o 
  39   1   3     4887.79     4897.39    454.19 o 
  41   1   3     1011.60      967.21    111.85 o 
  43   1   3     1397.90     1138.33    138.18 o 
  45   1   3      427.26      460.55    177.64 o 
 -50   2   3      693.16      625.05    190.80 o 
 -48   2   3       34.42      -32.90    111.84 o 
 -46   2   3      502.37      730.31    118.43 o 
 -44   2   3      939.83      947.47    144.75 o 
 -42   2   3      309.16      210.53     78.95 o 
 -40   2   3     1836.01     1743.81    151.35 o 
 -38   2   3     2211.64     2362.50    151.36 o 
 -36   2   3     3440.59     3462.08    190.88 o 
 -34   2   3     3172.78     2856.51    184.29 o 
 -32   2   3     4349.49     4219.74    243.57 o 
 -30   2   3     6620.13     6763.35    342.45 o 
 -28   2   3      308.40      263.17     72.37 o 
 -26   2   3      890.99     1151.50    118.44 o 
 -24   2   3    10936.79    11522.83    731.71 o 
 -22   2   3     1128.68     1039.71     98.71 o 
 -20   2   3     5688.11     5295.79    256.89 o 
 -18   2   3     1431.46     1428.10    118.46 o 
 -16   2   3    10659.94     9056.49    362.79 o 
 -14   2   3      469.89      348.73     65.80 o 
 -12   2   3    22436.89    20288.12   1066.05 o 
 -10   2   3     4485.16     4453.62    158.12 o 
  -8   2   3    16704.61    16320.86    595.41 o 
  -6   2   3    13950.73    12931.80    370.24 o 
  -4   2   3     6623.44     6436.61    237.42 o 
  -2   2   3    38653.55    36321.05   1060.81 o 
   0   2   3    17888.27    19247.68    701.84 o 
   2   2   3    14984.63    14501.71    515.79 o 
   4   2   3      511.46      565.89     39.48 o 
   6   2   3    22815.50    20784.91    702.10 o 
   8   2   3     3667.82     4056.74    138.30 o 
  10   2   3    24320.10    23326.72    648.70 o 
  12   2   3     2137.43     2514.43     85.57 o 
  14   2   3    28761.32    27014.98    860.56 o 
  16   2   3     3755.91     4035.95    177.77 o 
  18   2   3     6761.47     5954.89    276.67 o 
  20   2   3      141.62      151.32     46.05 o 
  22   2   3     1674.48     1520.16     98.71 o 
  24   2   3     1397.30     1355.56     98.71 o 
  26   2   3      424.80      407.92     52.64 o 
  28   2   3      912.54      921.17     92.12 o 
  30   2   3     2777.71     2882.65    164.53 o 
  32   2   3     4529.46     4917.30    190.90 o 
  34   2   3     1073.02     1131.73    105.28 o 
  36   2   3     6532.61     7196.26    414.79 o 
  38   2   3       68.02      105.26     52.63 o 
  40   2   3     4364.47     4265.18    355.43 o 
  42   2   3      850.67      842.18    131.59 o 
  44   2   3     1181.04     1098.82    131.60 o 
 -49   3   3      813.60      717.17    144.75 o 
 -47   3   3     1203.99     1210.68    171.07 o 
 -45   3   3        4.96      -85.53     98.68 o 
 -43   3   3     1780.77     1967.50    177.67 o 
 -41   3   3      400.28      276.33     92.11 o 
 -39   3   3     3678.70     3968.87    223.78 o 
 -37   3   3     1300.03     1250.21    144.76 o 
 -35   3   3     3451.61     3797.78    210.62 o 
 -33   3   3     5273.37     5405.24    250.18 o 
 -31   3   3     4981.72     5306.46    243.60 o 
 -29   3   3      783.05      611.92     85.54 o 
 -27   3   3     2633.82     2770.92    190.87 o 
 -25   3   3      372.37      414.50    111.85 o 
 -23   3   3     1951.69     1987.56    164.53 o 
 -21   3   3     6154.65     6264.09    480.84 o 
 -19   3   3     3481.53     3087.78    151.43 o 
 -17   3   3     8426.92     8483.08    415.26 o 
 -15   3   3    18589.59    18965.81    740.13 o 
 -13   3   3    10746.78    10351.02    422.22 o 
 -11   3   3    10707.68    10187.99    329.92 o 
  -9   3   3    24921.85    22962.76    828.38 o 
  -7   3   3     2036.75     2080.27     85.58 o 
  -5   3   3    14712.59    14568.37    535.41 o 
  -3   3   3      878.07      980.55     46.07 o 
  -1   3   3    15169.19    13876.93    548.73 o 
   1   3   3     1043.88      960.85     65.81 o 
   3   3   3     1731.47     1757.50     85.57 o 
   5   3   3    13286.30    13253.76    495.28 o 
   7   3   3    11124.04    11890.32    435.49 o 
   9   3   3    20031.05    19034.58    667.76 o 
  11   3   3    20261.41    19855.24    634.52 o 
  13   3   3    12312.01    11840.38    362.80 o 
  15   3   3     8132.55     8316.15    316.30 o 
  17   3   3    14953.46    14355.77    461.81 o 
  19   3   3     5031.62     5043.94    197.54 o 
  21   3   3     5247.23     5326.99    256.80 o 
  23   3   3     1438.24     1434.54    105.29 o 
  25   3   3    10722.89    11537.94    421.72 o 
  27   3   3      702.64      638.22     52.64 o 
  29   3   3     7957.83     7903.12    270.02 o 
  31   3   3     4157.91     4048.21    171.14 o 
  33   3   3     5255.13     5306.05    230.41 o 
  35   3   3     2589.51     2520.51    164.52 o 
  37   3   3     4058.18     4482.33    283.03 o 
  39   3   3     1746.98     2039.87    151.35 o 
  41   3   3      463.51      460.55     98.69 o 
  43   3   3     1335.26     1381.77    243.46 o 
 -48   4   3        4.53      151.32    131.58 o 
 -46   4   3     1391.52     1559.45    184.24 o 
 -44   4   3      771.33      861.92    131.59 o 
 -42   4   3     1598.53     1289.71    151.34 o 
 -40   4   3     3997.72     3817.57    276.44 o 
 -38   4   3     3841.05     3797.82    250.12 o 
 -36   4   3     2892.19     2968.20    223.77 o 
 -34   4   3     1365.45     1256.81    118.44 o 
 -32   4   3     5127.76     5194.46    250.18 o 
 -30   4   3     1115.79      954.11    118.44 o 
 -28   4   3     4627.27     4641.44    243.59 o 
 -26   4   3     1179.19     1164.70    138.18 o 
 -24   4   3     2363.29     2158.77    144.80 o 
 -22   4   3      828.74      888.30    105.28 o 
 -20   4   3     4298.27     4016.47    322.63 o 
 -18   4   3      276.89      151.33     52.63 o 
 -16   4   3    10238.44     9837.57    454.95 o 
 -14   4   3     8569.36     8029.00    329.60 o 
 -12   4   3    27962.50    26753.44    940.58 o 
 -10   4   3    12009.97    11278.25    455.35 o 
  -8   4   3     2928.25     2706.10    125.10 o 
  -6   4   3    15247.65    14938.30    568.20 o 
  -4   4   3    24535.15    25035.16   1245.46 o 
  -2   4   3     7901.15     7444.43    468.16 o 
   0   4   3     4248.73     4195.83    243.71 o 
   2   4   3    12406.19    11677.75    561.11 o 
   4   4   3     2631.51     2607.08    197.51 o 
   6   4   3    16424.03    15576.82    931.44 o 
   8   4   3     5113.32     5177.32    296.41 o 
  10   4   3    20228.51    20479.67    964.84 o 
  12   4   3     2001.74     2533.97    177.71 o 
  14   4   3    21102.97    20763.06    845.58 o 
  16   4   3     1876.15     2158.65     98.72 o 
  18   4   3     8711.66     8229.56    289.91 o 
  20   4   3     2145.42     2106.01     59.23 o 
  22   4   3     5846.30     6012.05    177.79 o 
  24   4   3    10358.35    10041.62    256.97 o 
  26   4   3     2204.70     2092.76     78.97 o 
  28   4   3    10774.84    11075.14    349.19 o 
  30   4   3      680.99      671.11     52.64 o 
  32   4   3     6401.81     7156.94    553.07 o 
  34   4   3      516.21      434.24     59.21 o 
  36   4   3     4459.33     4436.47    230.38 o 
  38   4   3       90.67      -39.47     65.79 o 
  40   4   3     3135.56     3527.50    197.43 o 
  42   4   3      755.81      355.29    223.70 o 
 -47   5   3     1747.06     1605.56    217.14 o 
 -45   5   3     1250.46     1348.87    236.87 o 
 -43   5   3     1715.02     2131.99    217.15 o 
 -41   5   3      553.49      460.56    125.01 o 
 -39   5   3     3459.37     3902.90    250.10 o 
 -37   5   3      933.20      861.94    118.44 o 
 -35   5   3     7622.41     8145.95    441.21 o 
 -33   5   3      447.89      355.29     92.11 o 
 -31   5   3     7061.74     6782.88    316.10 o 
 -29   5   3     2178.71     2217.81    151.36 o 
 -27   5   3    10329.90    10193.45    454.65 o 
 -25   5   3    10111.75    10325.70    520.57 o 
 -23   5   3     1460.28     1441.15    118.45 o 
 -21   5   3     6142.88     6388.49    309.55 o 
 -19   5   3     3004.09     2600.14    151.40 o 
 -17   5   3    13342.38    13165.87    474.92 o 
 -15   5   3      953.05      940.98     59.22 o 
 -13   5   3    20347.76    18885.55    720.27 o 
 -11   5   3     3365.76     3739.72    158.02 o 
  -9   5   3    15799.50    16462.60    693.37 o 
  -7   5   3    11492.70    10753.80    732.31 o 
  -5   5   3    16581.49    15557.44    891.83 o 
  -3   5   3     5313.63     4874.95    276.69 o 
  -1   5   3    12630.39    12321.80    633.58 o 
   1   5   3     7551.34     6611.00    369.11 o 
   3   5   3    12232.86    12365.15    567.45 o 
   5   5   3     1731.27     1684.89    151.38 o 
   7   5   3     2049.83     1658.66    171.13 o 
   9   5   3    14531.89    14425.62    805.09 o 
  11   5   3     6727.57     6851.34    335.98 o 
  13   5   3     5593.44     5058.01    309.54 o 
  15   5   3     8073.81     8571.65    289.89 o 
  17   5   3     4252.29     4220.18    177.76 o 
  19   5   3     4886.17     4924.96    204.11 o 
  21   5   3     2166.82     2178.37    111.88 o 
  23   5   3     2404.98     2323.20    125.04 o 
  25   5   3     2568.81     2685.18    144.79 o 
  27   5   3     8966.49     9531.12    401.80 o 
  29   5   3     3201.45     3613.33    177.70 o 
  31   5   3      185.00      197.37    111.85 o 
  33   5   3     1768.24     1493.74    236.89 o 
  35   5   3     2879.96     2922.02    322.48 o 
  37   5   3     1674.26     1480.54    282.95 o 
  39   5   3     1038.08      835.62    210.55 o 
  41   5   3      379.86      480.28    210.54 o 
  43   5   3      940.63      657.96    282.92 o 
 -46   6   3     1442.46     1052.79    315.84 o 
 -44   6   3      130.81      -13.16    111.84 o 
 -42   6   3     3549.18     3376.31    467.29 o 
 -40   6   3     1273.37     1677.88    315.84 o 
 -38   6   3     3211.73     3553.97    230.35 o 
 -36   6   3     1591.59     1579.26    131.60 o 
 -34   6   3     6073.66     6070.40    309.45 o 
 -32   6   3     2772.56     3356.48    217.18 o 
 -30   6   3     8061.48     8364.38    368.82 o 
 -28   6   3     4268.09     4785.80    223.82 o 
 -26   6   3     1919.87     1737.34    138.20 o 
 -24   6   3    14835.48    15172.83    580.27 o 
 -22   6   3      621.79      605.33     92.12 o 
 -20   6   3     7735.00     7523.04    401.84 o 
 -18   6   3      737.33      704.04     59.22 o 
 -16   6   3    21482.71    21618.83    891.70 o 
 -14   6   3     1128.93     1019.97     59.22 o 
 -12   6   3    14142.46    13301.09    514.63 o 
 -10   6   3     9209.06     8074.78    494.37 o 
  -8   6   3     6245.77     5711.65    335.98 o 
  -6   6   3    38059.38    38078.23   1864.11 o 
  -4   6   3     5826.22     5480.81    296.44 o 
  -2   6   3    20602.40    19305.33   1136.77 o 
   0   6   3     2268.89     3067.35    190.89 o 
   2   6   3     7082.80     6536.40    329.46 o 
   4   6   3     3605.18     3897.74    197.52 o 
   6   6   3    17438.85    17417.36    937.55 o 
   8   6   3      449.57      388.19    118.43 o 
  10   6   3     9976.88    10275.99    540.49 o 
  12   6   3     5096.08     4602.95    283.16 o 
  14   6   3     2394.21     2106.15    157.96 o 
  16   6   3     5935.59     5795.17    388.54 o 
  18   6   3       96.99       92.11     52.63 o 
  20   6   3    10976.21    10813.88    487.65 o 
  22   6   3     1307.44     1454.23     85.54 o 
  24   6   3     2456.43     2843.08    131.62 o 
  26   6   3     1860.15     2132.11    111.87 o 
  28   6   3      405.10      421.08     46.06 o 
  30   6   3      810.91      414.52    164.49 o 
  32   6   3     5017.33     5397.93    434.47 o 
  34   6   3      225.54       92.11    190.80 o 
  36   6   3     2476.57     2671.79    342.20 o 
  38   6   3      579.62      467.14    243.44 o 
  40   6   3     1194.04      861.95    210.55 o 
  42   6   3      162.64      144.74    177.64 o 
 -45   7   3      854.85      585.58    118.43 o 
 -43   7   3      948.74      986.95    157.91 o 
 -41   7   3     1142.37      822.47    131.60 o 
 -39   7   3     2716.06     2645.55    223.75 o 
 -37   7   3     1443.45     1822.68    342.16 o 
 -35   7   3     5609.56     6050.10    296.25 o 
 -33   7   3     2312.01     2092.71    164.52 o 
 -31   7   3     4115.01     4647.20    243.55 o 
 -29   7   3      493.57      631.62    105.27 o 
 -27   7   3     6648.94     7592.52    349.01 o 
 -25   7   3     2616.55     2777.37    204.03 o 
 -23   7   3     8346.23     8576.52    421.58 o 
 -21   7   3     4008.24     3818.19    171.16 o 
 -19   7   3     5178.21     5037.15    197.54 o 
 -17   7   3     9466.11     9521.82    382.19 o 
 -15   7   3      353.41      388.18     72.37 o 
 -13   7   3    14002.42    12360.32    692.55 o 
 -11   7   3     1024.74     1026.52    111.86 o 
  -9   7   3    52070.75    55893.41   2591.35 o 
  -7   7   3     1483.12     1697.87    138.20 o 
  -5   7   3    23047.85    22556.62   1354.85 o 
  -3   7   3     5568.79     5361.25    316.14 o 
  -1   7   3    11445.24    11644.95    600.05 o 
   1   7   3     3954.67     3739.78    269.95 o 
   3   7   3     8405.98     8810.43    474.46 o 
   5   7   3     4746.81     4497.49    250.23 o 
   7   7   3     3222.94     3363.85    230.40 o 
   9   7   3     6948.00     7041.63    434.75 o 
  11   7   3      403.31      500.04    118.43 o 
  13   7   3     9898.80     9620.99    520.59 o 
  15   7   3      738.00      690.87    151.33 o 
  17   7   3     1554.18     1441.14    151.35 o 
  19   7   3      496.80      506.62     72.37 o 
  21   7   3     1653.39     1862.28    118.45 o 
  23   7   3     1478.97     1539.79    105.28 o 
  25   7   3     2735.99     3119.54    164.53 o 
  27   7   3     2329.57     2369.12    125.04 o 
  29   7   3     5231.07     6181.55    500.32 o 
  31   7   3     2148.29     2283.48    329.03 o 
  33   7   3      851.81     1026.42    223.71 o 
  35   7   3      916.50      894.83    190.81 o 
  37   7   3      245.54      151.32    177.64 o 
  39   7   3     1082.63      908.00    256.61 o 
  41   7   3     1713.66     1559.49    296.10 o 
 -44   8   3      270.69      144.74    118.42 o 
 -42   8   3      710.02      875.07    157.91 o 
 -40   8   3     1408.19     1454.17    184.24 o 
 -38   8   3      458.06      500.03    105.27 o 
 -36   8   3      760.20      704.01    118.43 o 
 -34   8   3     3492.16     3336.90    269.85 o 
 -32   8   3     1448.24     1368.67    125.02 o 
 -30   8   3     1036.21     1151.47    131.60 o 
 -28   8   3     1453.62     1645.06    131.60 o 
 -26   8   3     2149.71     2000.59    138.20 o 
 -24   8   3     3889.84     3692.81    184.31 o 
 -22   8   3      189.52      282.90     52.63 o 
 -20   8   3     6325.92     6769.58    322.67 o 
 -18   8   3     6492.98     6085.08    434.65 o 
 -16   8   3     6604.04     7303.79    375.40 o 
 -14   8   3     5255.33     4457.83    289.73 o 
 -12   8   3     3048.29     3409.67    210.64 o 
 -10   8   3     4531.03     4187.52    250.20 o 
  -8   8   3     1134.35     1197.62    118.45 o 
  -6   8   3     7024.09     7232.80    401.82 o 
  -4   8   3     4310.71     4049.22    237.03 o 
  -2   8   3     2992.89     2902.90    230.39 o 
   0   8   3    10445.63    10387.91    580.04 o 
   2   8   3     9176.86     9443.04    461.28 o 
   4   8   3     5777.84     5880.96    335.87 o 
   6   8   3    11084.98    11119.76    527.32 o 
   8   8   3     4385.60     4035.86    250.18 o 
  10   8   3     6597.18     6553.07    381.99 o 
  12   8   3     1127.44      710.66    125.02 o 
  14   8   3     7583.25     7739.19    461.06 o 
  16   8   3     1915.44     1822.89    210.59 o 
  18   8   3     4360.96     4292.14    315.99 o 
  20   8   3     7987.30     7554.30    487.37 o 
  22   8   3     1570.85     1625.34    125.03 o 
  24   8   3     3517.55     3652.96    164.55 o 
  26   8   3      779.39      690.86     52.64 o 
  28   8   3     2034.92     2145.27    276.38 o 
  30   8   3     1630.00     1329.20    171.09 o 
  32   8   3     2670.52     2309.91    296.14 o 
  34   8   3      350.55      236.85    230.27 o 
  36   8   3     1808.49     1500.29    348.75 o 
  38   8   3      703.07      657.95    289.50 o 
 -43   9   3     1791.14     1954.31    454.03 o 
 -41   9   3      142.08      243.43     92.11 o 
 -39   9   3     1944.88     1724.05    177.67 o 
 -37   9   3      336.84      243.43    105.27 o 
 -35   9   3     2328.23     2270.34    217.16 o 
 -33   9   3      214.36      190.80     65.79 o 
 -31   9   3     1743.36     1816.17    190.83 o 
 -29   9   3     1730.76     1434.52    256.63 o 
 -27   9   3     2524.16     3053.62    361.96 o 
 -25   9   3      989.98     1158.05    322.41 o 
 -23   9   3     1976.55     1842.60    138.20 o 
 -21   9   3     3638.60     3778.24    236.96 o 
 -19   9   3     2472.67     2645.68    164.53 o 
 -17   9   3     2868.02     2659.03    164.54 o 
 -15   9   3     2349.48     2507.48    151.37 o 
 -13   9   3     1397.50     1092.35    105.29 o 
 -11   9   3     2662.22     2816.99    204.03 o 
  -9   9   3     2860.78     2836.84    223.79 o 
  -7   9   3     2407.58     2672.11    210.61 o 
  -5   9   3    11820.75    10612.67    566.89 o 
  -3   9   3      691.16      657.97    144.75 o 
  -1   9   3    16974.51    17753.35   1015.99 o 
   1   9   3     4014.82     3963.14    283.08 o 
   3   9   3    11200.10    11217.66    698.63 o 
   5   9   3     7800.56     8319.55    461.10 o 
   7   9   3     2988.59     3080.40    250.12 o 
   9   9   3     6118.10     6295.37    434.62 o 
  11   9   3     1586.16     1809.65    223.74 o 
  13   9   3     6911.18     7375.81    507.09 o 
  15   9   3     2124.55     2013.77    204.01 o 
  17   9   3     5212.04     5148.41    368.68 o 
  19   9   3      690.67      177.65    197.39 o 
  21   9   3     8397.14     8726.49    408.33 o 
  23   9   3      194.03      105.27     52.63 o 
  25   9   3     7266.42     7473.64    296.31 o 
  27   9   3      904.73      921.15     52.64 o 
  29   9   3     2648.67     3356.28    342.21 o 
  31   9   3     1158.21     1493.62    269.77 o 
  33   9   3     1137.67     1263.32    328.99 o 
  35   9   3     1184.16      861.95    289.51 o 
  37   9   3      797.19     1072.46    375.03 o 
 -40  10   3      740.66      493.46    282.92 o 
 -38  10   3     1657.32     1164.68    342.17 o 
 -36  10   3      759.97      552.68    335.56 o 
 -34  10   3      273.31      473.70    335.54 o 
 -32  10   3      961.80     1052.75    335.56 o 
 -30  10   3      206.67      243.43    190.80 o 
 -28  10   3     4497.70     5279.16    513.43 o 
 -26  10   3      109.93      177.63    164.48 o 
 -24  10   3     3678.55     3745.17    217.21 o 
 -22  10   3      114.32       92.11     59.21 o 
 -20  10   3     4048.13     4462.94    236.97 o 
 -18  10   3     1048.20     1204.13    125.02 o 
 -16  10   3     1929.54     2053.19    138.20 o 
 -14  10   3     1407.98     1348.96    111.87 o 
 -12  10   3     7328.77     7468.48    375.40 o 
 -10  10   3     8637.72     8260.53    375.48 o 
  -8  10   3      825.82     1065.93    157.92 o 
  -6  10   3     3662.82     3863.99    276.47 o 
  -4  10   3     5619.40     5702.24    362.15 o 
  -2  10   3    12722.90    12919.60    619.61 o 
   0  10   3     2002.36     2230.95    190.85 o 
   2  10   3    10330.10    10832.56    619.38 o 
   4  10   3     1162.87     1375.24    177.66 o 
   6  10   3     3142.89     3179.11    250.12 o 
   8  10   3      359.26      368.44    138.17 o 
  10  10   3     4880.15     4904.70    421.34 o 
  12  10   3      941.48      684.30    184.24 o 
  14  10   3     4549.15     4687.09    329.15 o 
  16  10   3      686.97      519.79    125.01 o 
  18  10   3     3305.92     3290.87    197.45 o 
  20  10   3      770.81      861.93    131.59 o 
  22  10   3     2879.14     2797.04    263.25 o 
  24  10   3     3722.83     3810.89    184.29 o 
  26  10   3     1152.03      861.96     78.96 o 
  28  10   3     3073.64     3080.01    368.55 o 
  30  10   3      230.97      289.48    190.80 o 
  32  10   3     2469.67     2665.18    329.03 o 
  34  10   3        5.75      256.58    315.79 o 
  36  10   3     2200.72     2059.67    434.31 o 
 -39  11   3     1150.70     1355.43    381.62 o 
 -37  11   3     1009.72     1065.91    328.98 o 
 -35  11   3      544.69      453.98    289.49 o 
 -33  11   3      293.31      157.90    256.59 o 
 -31  11   3     2030.41     1520.08    375.09 o 
 -29  11   3     2187.21     1993.92    335.61 o 
 -27  11   3     4296.50     4370.61    546.33 o 
 -25  11   3     1470.61     1394.99    144.76 o 
 -23  11   3     3424.17     3508.05    204.03 o 
 -21  11   3     2261.08     2263.80    177.68 o 
 -19  11   3     1738.85     2191.28    164.51 o 
 -17  11   3     6489.04     6321.12    316.06 o 
 -15  11   3     1058.88     1164.64    125.02 o 
 -13  11   3     1622.88     1776.71    171.09 o 
 -11  11   3      873.33      723.77    118.44 o 
  -9  11   3      956.76     1039.62    144.76 o 
  -7  11   3     1301.79     1368.68    138.18 o 
  -5  11   3      166.28      138.16    111.85 o 
  -3  11   3     2105.75     2165.12    157.94 o 
  -1  11   3     9646.92    10112.37    461.15 o 
   1  11   3      727.72      671.12    111.85 o 
   3  11   3     3124.23     3179.02    223.78 o 
   5  11   3      690.25      756.65    118.43 o 
   7  11   3     1868.33     1842.58    164.52 o 
   9  11   3     1452.19     1704.29    171.09 o 
  11  11   3     1235.05     1158.09    125.02 o 
  13  11   3     1037.19      921.18    138.18 o 
  15  11   3      455.63      730.31    144.75 o 
  17  11   3     3411.55     3290.86    223.78 o 
  19  11   3     1505.48     1520.02    131.60 o 
  21  11   3     2228.18     2441.44    171.10 o 
  23  11   3        0.21      -78.95     98.68 o 
  25  11   3     3238.57     3323.58    177.70 o 
  27  11   3      353.01      296.07     52.63 o 
  29  11   3      622.86      677.68    263.18 o 
  31  11   3      194.24      131.58    223.69 o 
  33  11   3      505.71      223.70    217.12 o 
 -36  12   3      254.90      296.06    263.17 o 
 -34  12   3      992.20      638.23    375.04 o 
 -32  12   3     1419.01     1335.73    302.68 o 
 -30  12   3      925.83      954.05    315.82 o 
 -28  12   3     1564.19     1835.85    394.81 o 
 -26  12   3        8.62       98.68     78.95 o 
 -24  12   3     5262.49     5180.77    355.48 o 
 -22  12   3       94.79      164.48     59.21 o 
 -20  12   3     5723.05     6102.86    447.67 o 
 -18  12   3     1078.44     1026.46    125.02 o 
 -16  12   3     3147.89     3303.93    230.35 o 
 -14  12   3      838.12      829.04    138.17 o 
 -12  12   3     6021.50     5998.03    309.45 o 
 -10  12   3     1441.17     1487.13    157.92 o 
  -8  12   3     2670.52     2421.90    177.69 o 
  -6  12   3     6618.29     6327.85    329.23 o 
  -4  12   3     2019.90     2066.35    190.84 o 
  -2  12   3     2342.02     2527.10    223.75 o 
   0  12   3      470.45      486.87    111.85 o 
   2  12   3     3971.95     4179.81    217.22 o 
   4  12   3      629.71      407.93    138.17 o 
   6  12   3     4148.52     4502.40    315.96 o 
   8  12   3      922.41      822.47    131.59 o 
  10  12   3     1280.08     1237.05    177.66 o 
  12  12   3     2631.24     2994.40    223.76 o 
  14  12   3      802.51     1098.80    151.33 o 
  16  12   3     2114.95     1974.19    157.93 o 
  18  12   3      744.87      625.06    118.43 o 
  20  12   3     2256.86     2026.84    250.07 o 
  22  12   3      606.60      611.89    125.01 o 
  24  12   3     1112.74      940.91    138.18 o 
  26  12   3      696.98      638.21     72.37 o 
  28  12   3     1470.00     1467.34    131.60 o 
  30  12   3       56.79       39.47    223.69 o 
 -33  13   3       83.40      355.27    388.16 o 
 -31  13   3     1626.55     1460.78    315.84 o 
 -29  13   3      863.77      789.55    394.77 o 
 -27  13   3     2719.72     2546.80    223.75 o 
 -25  13   3     1711.52     1520.03    164.51 o 
 -23  13   3     3856.54     3027.62    638.43 o 
 -21  13   3     1372.47     1526.56    157.92 o 
 -19  13   3     2241.47     2244.01    223.74 o 
 -17  13   3     2606.93     2520.51    190.85 o 
 -15  13   3     1047.31     1013.29    131.60 o 
 -13  13   3     3254.89     3145.97    210.61 o 
 -11  13   3     1100.55     1184.37    177.66 o 
  -9  13   3     6252.38     6676.14    342.37 o 
  -7  13   3      126.72      315.80    111.84 o 
  -5  13   3     7847.16     7968.21    421.46 o 
  -3  13   3     3123.30     2981.42    217.19 o 
  -1  13   3     3063.53     3428.94    243.51 o 
   1  13   3     4167.80     4324.59    315.95 o 
   3  13   3     4705.17     4568.42    276.48 o 
   5  13   3     1871.68     1947.82    197.41 o 
   7  13   3      627.62      559.26    131.59 o 
   9  13   3     2566.50     2724.52    223.75 o 
  11  13   3      138.62      223.69    131.58 o 
  13  13   3     3968.92     4232.21    335.68 o 
  15  13   3      109.97      125.00    118.42 o 
  17  13   3     2934.93     2875.95    256.66 o 
  19  13   3      392.86      486.87    144.74 o 
  21  13   3     2332.74     2638.83    217.16 o 
  23  13   3      162.50      184.21    105.27 o 
  25  13   3      945.56      954.05    151.33 o 
  27  13   3      746.51      657.95    236.86 o 
 -30  14   3      451.68      756.62    453.97 o 
 -28  14   3     1170.87     1019.86    434.26 o 
 -26  14   3       29.04       59.21     85.53 o 
 -24  14   3     3118.57     2737.75    250.08 o 
 -22  14   3      310.26      434.23    125.00 o 
 -20  14   3     4968.80     5522.73    467.36 o 
 -18  14   3      192.20      118.42     85.53 o 
 -16  14   3     1709.66     1460.81    210.57 o 
 -14  14   3     1689.00     1802.98    236.89 o 
 -12  14   3       56.48      217.11    118.42 o 
 -10  14   3     1576.47     1710.84    177.66 o 
  -8  14   3      236.46      375.01    125.00 o 
  -6  14   3     2647.78     2421.81    236.92 o 
  -4  14   3     1131.47     1046.20    151.34 o 
  -2  14   3     1768.43     2007.00    184.25 o 
   0  14   3     1464.16     1276.54    164.50 o 
   2  14   3     5026.12     4956.84    315.97 o 
   4  14   3      552.94      407.92    151.33 o 
   6  14   3     4009.09     4153.23    302.77 o 
   8  14   3      151.67      -85.53    125.00 o 
  10  14   3     1234.72     1171.22    184.24 o 
  12  14   3      275.65      131.58    138.16 o 
  14  14   3     2134.06     1895.19    210.58 o 
  16  14   3      863.27     1197.49    184.23 o 
  18  14   3     2855.62     2645.55    269.82 o 
  20  14   3     3136.61     3297.14    282.99 o 
  22  14   3     2159.04     1671.43    361.92 o 
  24  14   3     1364.63      829.07    401.37 o 
 -25  15   3      602.40      829.00    157.91 o 
 -23  15   3     1484.79     1546.29    190.82 o 
 -21  15   3      395.60      467.13    177.64 o 
 -19  15   3     2201.20     1882.02    210.58 o 
 -17  15   3     1379.56     1309.41    203.98 o 
 -15  15   3     1519.12     1441.03    217.14 o 
 -13  15   3     1055.31      934.32    190.81 o 
 -11  15   3      446.31      361.86    125.01 o 
  -9  15   3      677.27      848.75    144.75 o 
  -7  15   3      293.14      342.12    144.74 o 
  -5  15   3     1132.79     1256.74    210.55 o 
  -3  15   3      262.28      217.11    125.00 o 
  -1  15   3     3108.46     3290.61    230.34 o 
   1  15   3      262.15       13.16    111.85 o 
   3  15   3     2085.56     1987.31    230.32 o 
   5  15   3      667.93      480.30    197.38 o 
   7  15   3     2168.61     2401.89    256.64 o 
   9  15   3      204.13      256.59    164.48 o 
  11  15   3      375.42      592.13    197.38 o 
  13  15   3      685.22      756.64    184.22 o 
  15  15   3      305.08      250.01    131.58 o 
  17  15   3     2641.70     2717.85    223.75 o 
  19  15   3      237.73      105.27    118.42 o 
 -20  16   3      645.07      776.37    164.49 o 
 -18  16   3      109.93       13.16    157.90 o 
 -16  16   3      271.19      526.33    190.80 o 
 -14  16   3      449.53      414.50    171.06 o 
 -12  16   3      939.06      861.93    184.23 o 
 -10  16   3      260.81      184.22    138.16 o 
  -8  16   3      254.66      434.22    164.48 o 
  -6  16   3      686.02      868.49    203.96 o 
  -4  16   3      158.96      197.37    144.74 o 
  -2  16   3     1582.06     1592.38    217.14 o 
   0  16   3      739.49      888.23    171.07 o 
   2  16   3      468.29      440.81    184.22 o 
   4  16   3      351.56      440.81    184.22 o 
   6  16   3     1644.42     1480.52    223.72 o 
   8  16   3      748.40      539.52    164.49 o 
  10  16   3      815.01     1013.25    184.23 o 
  12  16   3      103.72       85.53    144.74 o 
  14  16   3      585.79      236.86    282.91 o 
  -9  17   3      410.32      171.06    197.38 o 
  -7  17   3       73.46      335.53    203.95 o 
  -5  17   3      325.54      236.85    190.80 o 
  -3  17   3      200.41      210.53    210.53 o 
  -1  17   3     1245.47     1065.93    263.19 o 
   1  17   3      315.37      223.69    210.53 o 
   3  17   3     1109.47      723.77    177.65 o 
 -18 -16   4      548.34      302.65    157.90 o 
 -16 -16   4      516.27      947.42    217.12 o 
 -14 -16   4      237.42      125.00    203.95 o 
 -12 -16   4      731.48      802.70    203.96 o 
 -10 -16   4      514.52      223.70    223.70 o 
  -8 -16   4     1157.87     1348.85    263.19 o 
  -6 -16   4       18.17       72.37    105.26 o 
  -4 -16   4     3510.97     3672.40    236.93 o 
  -2 -16   4      258.07       72.37    138.16 o 
   0 -16   4     1596.65     1585.80    171.08 o 
   2 -16   4      512.30      401.34    105.27 o 
   4 -16   4     1486.84     1434.44    164.50 o 
   6 -16   4     1199.47     1039.61    105.28 o 
 -23 -15   4     1353.47     1000.14    203.98 o 
 -21 -15   4       20.15      -72.37    171.05 o 
 -19 -15   4     1061.37     1019.85    177.65 o 
 -17 -15   4       97.47       59.21    151.32 o 
 -15 -15   4       94.81      -78.95    131.58 o 
 -13 -15   4      502.71      289.49    118.43 o 
 -11 -15   4      665.28      763.22    131.59 o 
  -9 -15   4     1195.50     1368.60    210.55 o 
  -7 -15   4      697.36      440.83    157.91 o 
  -5 -15   4     3278.32     4060.67    388.30 o 
  -3 -15   4      869.90      861.93    197.39 o 
  -1 -15   4     2958.40     2731.15    217.18 o 
   1 -15   4      882.57      848.77    118.43 o 
   3 -15   4     2064.82     1783.30    184.25 o 
   5 -15   4      231.42      263.17     98.69 o 
   7 -15   4     1464.97     1572.62    111.86 o 
   9 -15   4      186.87      118.42     39.47 o 
  11 -15   4     1421.25     1441.01     85.54 o 
 -28 -14   4     1788.97     2013.53    197.41 o 
 -26 -14   4     1577.20     1908.21    243.46 o 
 -24 -14   4     1316.47     1381.78    223.72 o 
 -22 -14   4     2172.12     1941.24    230.32 o 
 -20 -14   4     1632.62     1552.91    184.24 o 
 -18 -14   4     1094.40      835.63    230.29 o 
 -16 -14   4     2525.77     2935.04    256.65 o 
 -12 -14   4     3537.09     3264.46    322.50 o 
 -10 -14   4       77.48       85.53    138.16 o 
  -8 -14   4     5009.20     5048.93    408.13 o 
  -6 -14   4      644.45      894.81    190.80 o 
  -4 -14   4     4452.72     4765.59    441.01 o 
  -2 -14   4     1049.22      829.05    144.75 o 
   0 -14   4     2837.85     3033.88    190.85 o 
   2 -14   4     1519.60     1388.40    138.18 o 
   4 -14   4     1322.82     1210.71    125.02 o 
   6 -14   4      666.45      572.41     92.11 o 
   8 -14   4      743.44      598.74    111.85 o 
  10 -14   4     1450.66     1322.58     85.54 o 
 -33 -13   4      345.12      328.96     98.69 o 
 -31 -13   4     1663.87     1822.69    217.14 o 
 -29 -13   4      230.37      177.64    118.42 o 
 -27 -13   4     3618.15     4126.59    329.07 o 
 -25 -13   4       43.35      177.63    157.90 o 
 -23 -13   4     5188.31     5154.26    388.38 o 
 -21 -13   4      154.04       78.95    164.48 o 
 -19 -13   4     4218.96     4153.31    368.60 o 
 -17 -13   4     1007.54     1362.01    197.39 o 
 -15 -13   4      879.10      934.31    144.75 o 
 -13 -13   4     1653.86     1658.22    230.31 o 
 -11 -13   4     2996.73     2389.01    223.76 o 
  -9 -13   4     4697.06     4719.76    460.79 o 
  -7 -13   4     1891.92     1770.15    203.99 o 
  -5 -13   4     3413.96     3751.55    283.01 o 
  -3 -13   4      159.25       78.95    111.84 o 
  -1 -13   4     6774.66     6880.60    329.22 o 
   1 -13   4     1217.00      789.59    157.92 o 
   3 -13   4     3910.60     3988.71    210.62 o 
   5 -13   4      199.58      217.11     65.79 o 
   7 -13   4      909.59      763.24     98.70 o 
   9 -13   4     1408.24     1394.97     85.54 o 
  11 -13   4     1479.36     1506.84     65.80 o 
  13 -13   4     2365.53     1855.76    414.59 o 
 -36 -12   4       21.98      263.16    388.16 o 
 -34 -12   4     3143.65     2922.00    263.24 o 
 -32 -12   4      564.96      526.35    171.06 o 
 -30 -12   4     3976.28     4021.46    276.43 o 
 -28 -12   4     1947.63     2467.64    223.73 o 
 -26 -12   4     3860.20     3705.55    289.60 o 
 -24 -12   4     2695.04     3310.24    250.08 o 
 -22 -12   4     1709.54     2263.62    243.47 o 
 -20 -12   4      649.80     1000.08    171.07 o 
 -18 -12   4      756.93      644.80    118.43 o 
 -16 -12   4     3809.45     4074.27    342.26 o 
 -14 -12   4      298.22      269.75     92.11 o 
 -12 -12   4     2611.07     2428.43    197.43 o 
 -10 -12   4      677.98      506.62    111.85 o 
  -8 -12   4     1743.34     1822.78    177.67 o 
  -6 -12   4      214.78      157.90     98.69 o 
  -4 -12   4     1606.58     1487.15    157.93 o 
  -2 -12   4      319.56      223.69     78.95 o 
   0 -12   4     1075.07      888.28     92.12 o 
   2 -12   4     3164.76     3014.37    164.54 o 
   4 -12   4     2334.28     2362.54    151.36 o 
   6 -12   4     3019.49     2908.99    171.12 o 
   8 -12   4      492.54      532.93     65.79 o 
  10 -12   4     2504.82     2487.60    138.20 o 
  12 -12   4       82.56     -138.16    519.74 o 
  14 -12   4     1361.20     1618.69    348.74 o 
  16 -12   4     1093.02      480.33    434.27 o 
  18 -12   4     3527.44     3698.85    539.69 o 
 -39 -11   4       80.05      361.85    289.48 o 
 -37 -11   4      288.72      453.96    243.43 o 
 -35 -11   4     1174.94      993.55    131.60 o 
 -33 -11   4       27.52       32.90     98.69 o 
 -31 -11   4     3991.84     4001.76    296.18 o 
 -29 -11   4       41.38       85.53     98.69 o 
 -27 -11   4     3619.55     3606.77    315.92 o 
 -25 -11   4      239.86      -52.63    131.58 o 
 -23 -11   4     2641.78     2908.83    282.99 o 
 -21 -11   4      203.21      256.59    131.58 o 
 -19 -11   4     7320.35     7296.15    487.29 o 
 -17 -11   4      809.84      565.85    105.27 o 
 -15 -11   4     7058.01     6874.70    349.00 o 
 -13 -11   4     2445.64     3060.21    217.18 o 
 -11 -11   4     3105.87     3060.49    204.03 o 
  -9 -11   4     7388.06     8172.58    388.54 o 
  -7 -11   4      297.83      177.64     85.53 o 
  -5 -11   4     7578.56     7494.55    447.83 o 
  -3 -11   4      211.11      302.64     59.21 o 
  -1 -11   4     4453.41     4403.99    210.65 o 
   1 -11   4     2330.68     2402.08    118.46 o 
   3 -11   4      577.33      552.68     78.95 o 
   5 -11   4      471.89      421.08     65.79 o 
   7 -11   4     2940.21     2915.60    157.96 o 
   9 -11   4     1359.86     1447.63     85.54 o 
  11 -11   4     2161.07     1993.97    408.01 o 
  13 -11   4      768.77      611.90    296.08 o 
  15 -11   4     5509.03     4779.52    711.00 o 
  17 -11   4     1028.20     1059.35    263.19 o 
  19 -11   4     4026.64     3639.87    631.88 o 
  21 -11   4     2075.30     1362.17    368.51 o 
  23 -11   4     1359.01     1138.33    421.12 o 
 -40 -10   4      438.60      802.67    388.18 o 
 -38 -10   4      345.02      269.75    256.59 o 
 -36 -10   4      202.94       39.47    125.00 o 
 -34 -10   4      967.30      875.10    151.33 o 
 -32 -10   4     1311.57     1217.29    157.92 o 
 -30 -10   4     3327.61     3817.26    276.42 o 
 -28 -10   4     1551.05     1500.28    296.11 o 
 -26 -10   4     2844.15     2856.26    197.44 o 
 -24 -10   4     4323.78     4436.60    381.78 o 
 -22 -10   4     1911.37     1868.88    171.10 o 
 -20 -10   4     5087.76     5325.91    250.17 o 
 -18 -10   4     1510.21     1243.68     92.12 o 
 -16 -10   4     2985.08     2942.00    177.70 o 
 -14 -10   4       67.23      151.32     78.95 o 
 -12 -10   4     4081.20     4252.46    263.31 o 
 -10 -10   4     4321.06     4476.46    243.57 o 
  -8 -10   4     5869.96     6518.69    348.98 o 
  -6 -10   4     3205.48     3409.49    223.79 o 
  -4 -10   4    19190.80    20068.92    659.73 o 
  -2 -10   4     1433.68     1375.29     98.71 o 
   0 -10   4    10735.01    11320.19    362.40 o 
   2 -10   4     1892.10     2112.43    118.45 o 
   4 -10   4     1315.06     1138.38     92.12 o 
   6 -10   4     3185.25     3132.99    157.97 o 
   8 -10   4     1748.01     1789.91    118.45 o 
  10 -10   4     5344.19     5352.55    151.43 o 
  12 -10   4     3078.60     2764.29    335.66 o 
  14 -10   4     5220.29     4996.80    553.01 o 
  16 -10   4     1158.94     1296.25    302.68 o 
  18 -10   4     3672.60     2645.94    434.41 o 
  20 -10   4      291.18      111.85    342.12 o 
  22 -10   4     2967.34     2724.64    388.29 o 
  24 -10   4       20.17       98.69    269.74 o 
  26 -10   4     1108.64     1158.04    296.09 o 
 -43  -9   4      883.79      559.26    269.76 o 
 -41  -9   4      230.49       85.53    210.53 o 
 -39  -9   4     1872.52     1651.65    414.56 o 
 -37  -9   4     1073.19     1184.35    177.65 o 
 -35  -9   4      459.89      480.29    138.17 o 
 -33  -9   4      225.90      236.85     92.11 o 
 -31  -9   4     3503.29     2823.54    250.10 o 
 -29  -9   4      550.52      526.35     98.69 o 
 -27  -9   4     3967.20     4350.85    276.45 o 
 -25  -9   4      376.68      342.12     72.37 o 
 -23  -9   4     1594.39     1474.00    118.45 o 
 -21  -9   4     2536.76     2652.24    171.11 o 
 -19  -9   4     1381.42     1441.07    111.86 o 
 -17  -9   4     2899.94     2856.46    171.12 o 
 -15  -9   4     1818.27     1559.63    125.03 o 
 -13  -9   4      280.57      105.27     59.21 o 
 -11  -9   4     3378.21     3238.52    190.89 o 
  -9  -9   4      188.75      243.43     72.37 o 
  -7  -9   4     6088.14     6413.99    223.90 o 
  -5  -9   4     2955.70     2968.49    131.64 o 
  -3  -9   4     1903.31     1882.15    111.88 o 
  -1  -9   4    12415.70    12524.25    415.28 o 
   1  -9   4     2269.08     2211.32    118.46 o 
   3  -9   4     9586.66     9889.53    401.91 o 
   5  -9   4     1575.78     1651.72    111.87 o 
   7  -9   4     6646.98     6644.71    355.61 o 
   9  -9   4      335.92      440.81     39.48 o 
  11  -9   4    12001.50    13219.77    817.17 o 
  13  -9   4      717.88      585.59    203.97 o 
  15  -9   4     3963.66     4206.20    421.28 o 
  17  -9   4     7538.33     7797.14    750.74 o 
  19  -9   4     2346.74     1987.44    342.21 o 
  21  -9   4     7992.86     6908.11    704.64 o 
  23  -9   4      646.95     1065.88    296.08 o 
  25  -9   4     4985.44     4364.38    460.79 o 
  27  -9   4      381.67      -26.32    217.12 o 
  29  -9   4     3486.05     3224.93    440.96 o 
 -44  -8   4       62.34      342.11    243.42 o 
 -42  -8   4     1835.72     1546.35    269.79 o 
 -40  -8   4      276.14      368.43    269.75 o 
 -38  -8   4     2663.66     2573.13    388.27 o 
 -36  -8   4      216.24      256.59    111.85 o 
 -34  -8   4     2358.53     2415.15    190.84 o 
 -32  -8   4      604.76      480.30    118.43 o 
 -30  -8   4     2381.34     2559.98    177.68 o 
 -28  -8   4      534.96      315.81     78.95 o 
 -26  -8   4     1242.74     1164.67     85.54 o 
 -24  -8   4      200.79      144.74     59.21 o 
 -22  -8   4     1402.84     1395.02     92.12 o 
 -20  -8   4     3279.72     3435.87    164.55 o 
 -18  -8   4     3044.58     3034.30    131.64 o 
 -16  -8   4     4343.17     4233.12    164.58 o 
 -14  -8   4     3884.10     3877.40    144.83 o 
 -12  -8   4     4590.89     4417.78    171.18 o 
 -10  -8   4      228.15      381.60     59.21 o 
  -8  -8   4     4285.05     4536.17    171.18 o 
  -6  -8   4      528.16      611.90     65.80 o 
  -4  -8   4     6520.80     6441.36    197.59 o 
  -2  -8   4     2321.83     2303.55    111.89 o 
   0  -8   4     9411.11     8935.23    316.29 o 
   2  -8   4     9185.55    10035.10    375.57 o 
   4  -8   4     2893.42     2738.15    138.22 o 
   6  -8   4     4566.15     4608.66    230.43 o 
   8  -8   4     4322.57     4601.82    184.34 o 
  10  -8   4     6480.13     6848.89    474.15 o 
  12  -8   4     3377.46     3593.92    329.11 o 
  14  -8   4     4650.40     4075.11    362.09 o 
  16  -8   4     1933.03     2197.97    282.97 o 
  18  -8   4     8248.55     9049.53    902.32 o 
  20  -8   4     1157.07      684.32    210.56 o 
  22  -8   4    12880.41    12988.15   1159.77 o 
  24  -8   4      665.75      250.02    223.70 o 
  26  -8   4     6549.34     5807.14    645.24 o 
  28  -8   4     3278.21     1994.18    361.98 o 
  30  -8   4     1327.23      967.25    454.02 o 
 -45  -7   4      755.51     1289.58    276.34 o 
 -43  -7   4      762.28      894.81    342.13 o 
 -41  -7   4     1944.33     1651.67    309.28 o 
 -39  -7   4      448.43      335.54    197.38 o 
 -37  -7   4     5156.95     5476.92    414.72 o 
 -35  -7   4      903.03     1006.69    131.59 o 
 -33  -7   4     4155.74     4482.55    269.87 o 
 -31  -7   4     4279.06     4212.82    243.55 o 
 -29  -7   4     1382.87     1322.61     85.54 o 
 -27  -7   4    11449.12    12473.31    421.71 o 
 -25  -7   4     1314.25     1434.48     85.54 o 
 -23  -7   4     3694.30     3725.71    151.40 o 
 -21  -7   4     2574.06     2461.50    125.05 o 
 -19  -7   4     8769.46     9308.89    309.64 o 
 -17  -7   4     4571.41     4483.62    151.43 o 
 -15  -7   4     5256.00     5353.43    184.37 o 
 -13  -7   4     4833.80     4747.41    171.20 o 
 -11  -7   4     9588.11    10267.44    316.33 o 
  -9  -7   4     5692.10     5406.90    171.23 o 
  -7  -7   4     1245.32     1177.91     65.80 o 
  -5  -7   4     4456.80     4167.93    151.44 o 
  -3  -7   4     1822.01     1855.90     92.14 o 
  -1  -7   4    13887.09    14068.83    481.49 o 
   1  -7   4     2554.01     2560.42    111.89 o 
   3  -7   4    12407.25    12442.10    454.96 o 
   5  -7   4     1269.39     1395.06     78.97 o 
   7  -7   4    11376.56    11100.48    428.46 o 
   9  -7   4     4428.89     4397.98    184.35 o 
  11  -7   4     2376.32     2244.29    230.35 o 
  13  -7   4      675.73      236.87    125.01 o 
  15  -7   4     2544.04     2606.27    296.17 o 
  17  -7   4      865.55      743.52    171.07 o 
  19  -7   4     3173.33     3317.26    394.91 o 
  21  -7   4      408.83      493.45    138.17 o 
  23  -7   4     2283.75     2309.90    368.53 o 
  25  -7   4      888.03      842.20    223.71 o 
  27  -7   4     2283.17     2112.43    355.36 o 
  29  -7   4     1916.77     1954.39    368.50 o 
  31  -7   4       22.43     -315.79    315.79 o 
  33  -7   4     1398.05     1026.48    322.42 o 
 -46  -6   4      843.49      506.63    322.40 o 
 -44  -6   4      498.39       72.37    282.91 o 
 -42  -6   4     5364.42     5970.57    566.12 o 
 -40  -6   4     1118.98     1289.64    309.25 o 
 -38  -6   4     6338.09     6491.58    678.13 o 
 -36  -6   4      734.44      197.39    151.33 o 
 -34  -6   4    10807.89    11627.33    566.54 o 
 -32  -6   4     1703.00     1901.74    151.35 o 
 -30  -6   4     2876.57     2718.16    111.89 o 
 -28  -6   4     5763.52     5892.89    230.45 o 
 -26  -6   4     6557.13     6927.63    243.65 o 
 -24  -6   4     6142.94     6617.98    210.72 o 
 -22  -6   4     6344.63     6822.61    210.74 o 
 -20  -6   4     8582.32     8841.38    283.29 o 
 -18  -6   4      935.58      934.36     78.96 o 
 -16  -6   4     9011.51     8869.43    256.99 o 
 -14  -6   4     1143.05     1210.79     65.80 o 
 -12  -6   4     9228.29     8508.31    289.98 o 
 -10  -6   4     4035.81     3891.24    131.68 o 
  -8  -6   4    22458.81    24193.01    713.70 o 
  -6  -6   4     1684.53     1533.42     78.97 o 
  -4  -6   4    11749.56    11844.00    362.71 o 
  -2  -6   4     5107.18     4913.00    158.06 o 
   0  -6   4    10797.54    10819.48    362.63 o 
   2  -6   4    11514.29    11921.78    375.85 o 
   4  -6   4     9994.06    10098.38    402.09 o 
   6  -6   4     4121.03     4036.02    164.60 o 
   8  -6   4     1195.48     1263.44     65.80 o 
  10  -6   4     3074.37     3001.62    236.97 o 
  12  -6   4      109.67      131.58    105.27 o 
  14  -6   4     3645.47     3725.88    401.55 o 
  16  -6   4     1581.27     1638.57    197.42 o 
  18  -6   4      844.91      908.01    184.23 o 
  20  -6   4     2897.83     3040.74    388.32 o 
  22  -6   4     1510.13     1928.04    230.31 o 
  24  -6   4     1053.73     1289.66    223.72 o 
  26  -6   4       84.23      381.59    223.69 o 
  28  -6   4     1356.76     1401.55    309.26 o 
  30  -6   4      998.15      671.13    263.19 o 
  32  -6   4     1025.18     1131.72    302.67 o 
  34  -6   4     1040.88      282.93    361.89 o 
 -47  -5   4      508.94      302.65    230.28 o 
 -45  -5   4     2832.00     2777.15    467.25 o 
 -43  -5   4      810.69      447.41    289.50 o 
 -41  -5   4     1180.19     1079.09    230.29 o 
 -39  -5   4     2728.66     2948.31    282.99 o 
 -37  -5   4     2734.64     2408.69    309.31 o 
 -35  -5   4     2212.80     2066.37    250.07 o 
 -33  -5   4      119.24       26.32    105.27 o 
 -31  -5   4     8230.67     8022.07    289.80 o 
 -29  -5   4     2020.38     1974.26     92.13 o 
 -27  -5   4     3018.73     3060.58    131.64 o 
 -25  -5   4     3291.42     3521.54    144.81 o 
 -23  -5   4     7938.07     7713.84    309.61 o 
 -21  -5   4     1558.90     1658.34     85.55 o 
 -19  -5   4     7141.13     7430.48    296.43 o 
 -17  -5   4     3761.54     3713.14    138.26 o 
 -15  -5   4     5596.97     5743.09    197.58 o 
 -13  -5   4     8889.55     9444.58    263.63 o 
 -11  -5   4    13015.91    13220.11    376.02 o 
  -9  -5   4    19564.17    21213.92    561.56 o 
  -7  -5   4     1058.92     1046.30     52.64 o 
  -5  -5   4    14799.91    14521.40    455.44 o 
  -3  -5   4     2460.22     2646.21    111.90 o 
  -1  -5   4     5986.96     5665.44    204.22 o 
   1  -5   4     2592.47     2277.62     98.74 o 
   3  -5   4     6234.77     5639.07    191.04 o 
   5  -5   4     1457.81     1480.72     72.39 o 
   7  -5   4     7945.31     7459.13    263.57 o 
   9  -5   4      523.35      493.47    105.27 o 
  11  -5   4    18437.91    19096.66   1108.97 o 
  13  -5   4     2347.31     2250.93    210.61 o 
  15  -5   4     5858.96     5979.50    513.66 o 
  17  -5   4     6665.03     6842.75    487.36 o 
  19  -5   4     1875.79     1895.28    190.84 o 
  21  -5   4     3561.41     3593.97    315.95 o 
  23  -5   4      283.63      269.75    197.38 o 
  25  -5   4    10566.61    10620.09    988.22 o 
  27  -5   4     1971.80     1033.16    315.87 o 
  29  -5   4     3556.05     3784.55    388.33 o 
  31  -5   4      317.57      664.50    282.91 o 
  33  -5   4     2233.82     2454.58    322.45 o 
  35  -5   4       25.76     -230.27    322.37 o 
 -48  -4   4      288.56      539.49    315.80 o 
 -46  -4   4     2167.55     2000.46    296.12 o 
 -44  -4   4     1020.97     1362.00    296.09 o 
 -42  -4   4     2648.85     2441.52    342.21 o 
 -40  -4   4       75.15      -59.21    157.90 o 
 -38  -4   4     4557.72     4844.76    401.54 o 
 -36  -4   4      478.63      289.49    138.17 o 
 -34  -4   4     3857.00     4179.74    131.65 o 
 -32  -4   4     1383.71     1348.94     85.54 o 
 -30  -4   4     5457.26     5524.03    217.27 o 
 -28  -4   4     1204.65     1243.65     72.38 o 
 -26  -4   4       12.58       -6.58     32.89 o 
 -24  -4   4     3530.61     3561.29    223.82 o 
 -22  -4   4     2276.77     2540.49    105.31 o 
 -20  -4   4    10741.12    10949.08    316.41 o 
 -18  -4   4     1496.92     1585.99     78.97 o 
 -16  -4   4    11640.69    11870.04    356.10 o 
 -14  -4   4     6307.61     5737.98    184.46 o 
 -12  -4   4    12943.72    11592.51    376.08 o 
 -10  -4   4     5866.86     6357.33    191.05 o 
  -8  -4   4     7317.41     7005.66    230.67 o 
  -6  -4   4     2549.01     2613.48     98.75 o 
  -4  -4   4     4530.51     4393.07    151.49 o 
  -2  -4   4      446.61      532.96     39.48 o 
   0  -4   4     2436.53     2119.68     78.99 o 
   2  -4   4    13475.37    12902.67    395.99 o 
   4  -4   4     3396.82     3252.53    111.93 o 
   6  -4   4    11059.39    10630.88    408.88 o 
   8  -4   4    11660.66     9622.00    461.64 o 
  10  -4   4     7358.28     6944.34    454.61 o 
  12  -4   4     7946.70     7300.38    434.86 o 
  14  -4   4     8839.56     8724.27    527.15 o 
  16  -4   4       21.82      -59.21    111.84 o 
  18  -4   4     9212.17     9329.60    744.52 o 
  20  -4   4      168.04      203.95    125.00 o 
  22  -4   4     5093.44     5201.24    434.53 o 
  24  -4   4     3197.70     3100.07    302.77 o 
  26  -4   4     5944.26     6603.92    618.91 o 
  28  -4   4     3113.70     3461.91    414.64 o 
  30  -4   4     4044.54     3607.06    408.10 o 
  32  -4   4     4641.08     5002.75    500.27 o 
  34  -4   4     4390.13     3817.70    487.09 o 
  36  -4   4     1124.38     1809.44    381.63 o 
 -49  -3   4      129.57      144.74    302.64 o 
 -47  -3   4     1060.32     1118.55    315.83 o 
 -45  -3   4      487.67      407.92    230.28 o 
 -43  -3   4     1766.83     1454.24    276.37 o 
 -41  -3   4     3693.85     3429.10    381.74 o 
 -39  -3   4     2173.83     1882.08    322.45 o 
 -37  -3   4     1880.82     1743.84     78.97 o 
 -35  -3   4      952.97     1046.19     65.80 o 
 -33  -3   4     1543.42     1487.16     92.12 o 
 -31  -3   4      913.64      927.76     78.96 o 
 -29  -3   4     3154.25     3126.48    144.81 o 
 -27  -3   4     2462.88     2520.72    105.30 o 
 -25  -3   4      631.00      664.55     52.64 o 
 -23  -3   4     3040.47     3074.02    111.90 o 
 -21  -3   4     1404.85     1513.56     65.81 o 
 -19  -3   4     4175.64     3759.68    144.86 o 
 -17  -3   4      416.41      361.88     39.48 o 
 -15  -3   4    24542.61    25267.51    734.21 o 
 -13  -3   4     6571.85     6701.07    217.44 o 
 -11  -3   4     8978.41     8624.21    270.33 o 
  -9  -3   4    13406.05    15031.54    409.29 o 
  -7  -3   4    12374.66    12580.36    389.42 o 
  -5  -3   4     8477.44     8308.36    257.16 o 
  -3  -3   4    17546.99    17318.25    489.14 o 
  -1  -3   4    17841.75    17523.66    542.04 o 
   1  -3   4     5114.44     5191.13    158.11 o 
   3  -3   4     4008.47     3799.89    125.13 o 
   5  -3   4     1855.96     1994.32     85.56 o 
   7  -3   4    49938.54    49401.02   1696.60 o 
   9  -3   4     1097.87     1296.37    105.29 o 
  11  -3   4    22198.78    20367.60   1440.67 o 
  13  -3   4     7642.95     8117.16    540.27 o 
  15  -3   4     8747.25     8737.50    520.56 o 
  17  -3   4     3431.99     3357.25    269.90 o 
  19  -3   4     6660.75     7231.49    447.85 o 
  21  -3   4     5326.05     5418.92    447.74 o 
  23  -3   4     2715.43     2645.80    256.68 o 
  25  -3   4     9521.37     9841.95    685.12 o 
  27  -3   4     1859.96     2125.53    210.58 o 
  29  -3   4     6633.48     6235.52    480.67 o 
  33  -3   4     7177.03     7578.75    645.28 o 
  35  -3   4       51.40     -171.05    171.05 o 
  37  -3   4     3871.12     3777.92    552.87 o 
 -50  -2   4      416.88      217.12    355.28 o 
 -46  -2   4      679.16      585.57    217.12 o 
 -44  -2   4      426.56      434.23    236.85 o 
 -42  -2   4     3050.55     3257.72    157.95 o 
 -40  -2   4       41.24       46.05     32.90 o 
 -38  -2   4     1817.73     1855.69    111.87 o 
 -36  -2   4     1706.47     1447.69    105.29 o 
 -34  -2   4     2537.04     2829.92    151.37 o 
 -32  -2   4     1164.02     1112.03     92.12 o 
 -30  -2   4     1234.71     1250.24    111.86 o 
 -28  -2   4     1578.26     1717.54     98.71 o 
 -26  -2   4       65.10       52.63     39.47 o 
 -24  -2   4     4934.84     4721.20    184.37 o 
 -22  -2   4     1133.55      954.15     65.80 o 
 -20  -2   4     4034.78     3627.91    138.27 o 
 -18  -2   4    10601.35    11090.56    316.50 o 
 -16  -2   4    24292.98    23667.79    727.63 o 
 -14  -2   4     5539.61     5757.65    177.87 o 
 -12  -2   4    23951.28    22987.28    714.84 o 
 -10  -2   4     8512.70     8631.48    250.57 o 
  -8  -2   4    11562.93    11385.31    349.81 o 
  -6  -2   4      741.04      829.13     46.06 o 
  -4  -2   4    11849.40    11929.19    349.89 o 
  -2  -2   4     1982.20     1895.84     65.83 o 
   0  -2   4     6414.90     5892.33    177.96 o 
   2  -2   4     9022.09     8270.43    237.43 o 
   4  -2   4    10893.67    10134.07    303.49 o 
   6  -2   4    10849.68     9993.87    349.62 o 
   8  -2   4    21101.30    20276.59    978.46 o 
  10  -2   4     6782.15     6002.33    322.85 o 
  12  -2   4     1873.95     1941.55    171.12 o 
  14  -2   4    12001.71    12271.71    586.88 o 
  16  -2   4     2773.90     2744.81    230.38 o 
  18  -2   4     5917.18     6025.83    408.31 o 
  20  -2   4     1320.35     1348.98    131.61 o 
  22  -2   4     5988.79     5715.76    408.27 o 
  24  -2   4     1591.05     1710.93    177.67 o 
  26  -2   4     3217.52     3468.66    283.02 o 
  28  -2   4     2098.32     2211.15    243.49 o 
  30  -2   4     2441.61     2665.30    309.31 o 
  32  -2   4     2019.84     1776.76    230.32 o 
  34  -2   4     2185.85     2678.32    348.77 o 
  36  -2   4     3358.36     3251.23    447.54 o 
 -49  -1   4      971.61      875.09    243.45 o 
 -47  -1   4      123.65      -19.74    230.27 o 
 -45  -1   4     3344.10     3323.59    190.86 o 
 -43  -1   4      707.02      605.31     92.11 o 
 -41  -1   4     3145.61     3238.04    236.93 o 
 -39  -1   4     1474.72     1414.73    125.02 o 
 -37  -1   4     6079.41     6373.34    263.36 o 
 -35  -1   4     4157.69     4337.93    217.23 o 
 -33  -1   4     5517.85     6057.29    421.38 o 
 -31  -1   4     1860.91     2086.10    204.00 o 
 -29  -1   4      119.97      131.58     78.95 o 
 -27  -1   4     1687.85     1520.16    144.78 o 
 -25  -1   4      564.30      460.57     78.96 o 
 -23  -1   4    10108.41     9623.11    369.11 o 
 -21  -1   4     3732.86     3871.27    158.01 o 
 -19  -1   4    24040.05    24424.70    859.56 o 
 -17  -1   4     3204.62     3008.75    138.26 o 
 -15  -1   4    32542.93    32726.15   1147.01 o 
 -13  -1   4    11806.28    11805.31    455.32 o 
 -11  -1   4    27572.18    27069.34    722.47 o 
  -9  -1   4     6660.81     6327.88    197.75 o 
  -7  -1   4    10869.02    10712.28    330.01 o 
  -5  -1   4     3055.68     2811.85     98.78 o 
  -3  -1   4     5552.44     5654.40    171.35 o 
  -1  -1   4    25484.66    24476.55    709.37 o 
   1  -1   4    10669.62    10829.89    329.98 o 
   3  -1   4    13769.35    13367.18    389.66 o 
   5  -1   4     1592.77     1526.97     59.24 o 
   7  -1   4    15829.94    14926.90    534.99 o 
   9  -1   4     4427.23     4300.50    171.23 o 
  11  -1   4      419.99      157.91     59.22 o 
  13  -1   4     4929.64     4919.42    362.21 o 
  15  -1   4     7832.05     7807.69    382.15 o 
  17  -1   4     2233.91     2816.93    171.12 o 
  19  -1   4     1276.78     1250.28    138.19 o 
  21  -1   4      763.84      927.75    144.76 o 
  23  -1   4      102.60       52.63     72.37 o 
  25  -1   4     4145.23     4239.36    309.39 o 
  27  -1   4      705.83      697.44    151.33 o 
  29  -1   4     6490.01     7539.25    632.11 o 
  31  -1   4      744.73      723.76    151.33 o 
  33  -1   4     1917.48     1855.70    243.48 o 
  35  -1   4      809.00      486.89    236.87 o 
  37  -1   4     3876.32     3541.00    460.73 o 
 -50   0   4       67.90     -269.74    269.74 o 
 -48   0   4      497.90      684.25    269.75 o 
 -46   0   4     2593.75     2263.79    177.68 o 
 -44   0   4     1402.77     1131.76    125.02 o 
 -42   0   4     7718.97     7914.90    605.80 o 
 -40   0   4     1854.51     2053.10    138.19 o 
 -38   0   4    16530.79    18122.55    817.46 o 
 -36   0   4     2756.84     2882.62    184.28 o 
 -34   0   4    15037.63    14668.02    810.86 o 
 -32   0   4     1075.24     1144.92    138.18 o 
 -30   0   4     5104.12     5412.07    296.28 o 
 -28   0   4     6470.54     6539.63    368.80 o 
 -26   0   4    10669.80    10532.06    560.22 o 
 -24   0   4     4218.52     4082.05    223.85 o 
 -22   0   4    14949.53    16164.41    567.40 o 
 -20   0   4    16586.52    16014.51    653.52 o 
 -18   0   4     2435.98     2725.15    125.07 o 
 -16   0   4    28744.35    27976.04   1099.44 o 
 -14   0   4      185.45      217.12     59.21 o 
 -12   0   4    32968.07    32381.00   1048.62 o 
 -10   0   4    10584.39    10881.32    395.92 o 
  -8   0   4    61841.28    61465.34   2003.07 o 
  -6   0   4     1867.76     2415.88     98.74 o 
  -4   0   4     2588.07     2554.72     85.60 o 
  -2   0   4    27517.09    27270.73    836.04 o 
   0   0   4      110.90      105.27     26.32 o 
   2   0   4    22947.03    22941.93    682.16 o 
   4   0   4     1915.38     1579.79     85.57 o 
   6   0   4    32797.53    31170.71    922.25 o 
   8   0   4      320.18      263.18     46.06 o 
  10   0   4    27790.03    26872.00    767.96 o 
  12   0   4     3781.10     3568.66    111.93 o 
  14   0   4     5952.41     5776.56    223.95 o 
  16   0   4     8057.25     8499.55    388.74 o 
  18   0   4     4671.39     4846.07    197.53 o 
  20   0   4     3127.90     3041.05    157.98 o 
  22   0   4      319.97      355.28     72.37 o 
  24   0   4        8.64       13.16     46.05 o 
  26   0   4     2535.80     2652.27    144.79 o 
  28   0   4     2774.57     3060.35    197.44 o 
  30   0   4     6798.43     7137.76    414.83 o 
  32   0   4     3314.15     3146.02    204.03 o 
  34   0   4     2374.28     2566.51    184.26 o 
  42   0   4       51.12      203.95    144.74 o 
 -49   1   4      971.52      559.27    309.24 o 
 -47   1   4      107.64      315.79    111.84 o 
 -45   1   4     3406.93     3751.40    348.81 o 
 -43   1   4      686.55      500.04    118.43 o 
 -41   1   4     3105.60     3330.17    210.60 o 
 -39   1   4     1554.68     1612.15    138.18 o 
 -37   1   4     5916.43     5892.58    309.44 o 
 -35   1   4     4197.93     4035.15    230.39 o 
 -33   1   4     5375.90     5438.28    342.36 o 
 -31   1   4     2045.66     2217.78    223.75 o 
 -29   1   4       98.13      164.48     78.95 o 
 -27   1   4     1732.79     1381.98    157.94 o 
 -25   1   4      558.01      539.53     85.54 o 
 -23   1   4     9952.16     9853.52    461.37 o 
 -21   1   4     3639.67     3963.37    296.27 o 
 -19   1   4    23934.46    23901.83    919.05 o 
 -17   1   4     3370.71     3252.47    144.85 o 
 -15   1   4    33488.59    32375.34   1047.79 o 
 -13   1   4    11580.54    11613.28    468.49 o 
 -11   1   4    27491.77    25723.27   1358.74 o 
  -9   1   4     6868.56     6519.42    243.90 o 
  -7   1   4    11346.92    10971.24    376.27 o 
  -5   1   4     2736.49     2409.92    118.52 o 
  -3   1   4     5328.14     5383.83    184.51 o 
  -1   1   4    24442.10    23415.15    914.60 o 
   1   1   4    10673.75    10876.10    283.78 o 
   3   1   4    13917.36    13539.45    396.28 o 
   5   1   4     1603.85     1553.30     59.24 o 
   7   1   4    16652.95    15993.53    429.40 o 
   9   1   4     4453.81     4438.83    138.30 o 
  11   1   4      552.02      401.37     32.90 o 
  13   1   4     4735.99     4833.62    158.05 o 
  15   1   4     7813.50     7517.76    296.49 o 
  17   1   4     2404.58     2652.47    144.80 o 
  19   1   4     1368.41     1296.36     92.13 o 
  21   1   4      972.13     1000.16     85.54 o 
  23   1   4       78.02       59.21     46.05 o 
  25   1   4     4066.05     3962.84    171.15 o 
  27   1   4      683.11      539.53     65.80 o 
  29   1   4     6433.95     6591.04    355.56 o 
  31   1   4      737.87      730.33    105.27 o 
  33   1   4     1873.96     2079.42    164.51 o 
  35   1   4      790.77      789.55    118.43 o 
  37   1   4     3577.30     3712.01    388.31 o 
  39   1   4      776.53      690.85    105.27 o 
  41   1   4      313.76      184.22    118.43 o 
 -50   2   4      401.19      394.75    236.85 o 
 -48   2   4      170.94      322.38    111.84 o 
 -46   2   4      758.41      789.54    151.33 o 
 -44   2   4      387.89       92.11     92.11 o 
 -42   2   4     3300.74     3481.58    236.93 o 
 -40   2   4       47.46       26.32     92.11 o 
 -38   2   4     1988.89     2145.27    177.68 o 
 -36   2   4     1709.56     1467.43    131.61 o 
 -34   2   4     2492.53     2731.19    197.44 o 
 -32   2   4     1170.04      658.01    151.34 o 
 -30   2   4     1356.78     1276.58    177.67 o 
 -28   2   4     1742.64     1618.87    138.20 o 
 -26   2   4      134.91       78.95    105.27 o 
 -24   2   4     5022.12     4905.64    256.81 o 
 -22   2   4     1064.50      789.63    111.86 o 
 -20   2   4     4281.47     3667.60    210.71 o 
 -18   2   4    10282.25    10166.76    632.95 o 
 -16   2   4    24551.27    24006.52   1164.27 o 
 -14   2   4     5305.87     5302.80    197.62 o 
 -12   2   4    23714.01    22707.94   1072.19 o 
 -10   2   4     8372.69     8466.31    296.72 o 
  -8   2   4    11737.47    11834.70    429.03 o 
  -6   2   4      780.23      802.82     46.06 o 
  -4   2   4    11497.32    11479.10    429.06 o 
  -2   2   4     2208.07     2258.04     85.58 o 
   0   2   4     6523.53     5997.96    171.37 o 
   2   2   4     9051.20     8376.02    290.19 o 
   4   2   4    10937.97    10450.88    362.88 o 
   6   2   4    11311.86    10542.59    296.88 o 
   8   2   4    20984.00    20038.05    548.72 o 
  10   2   4     6883.80     6022.23    197.67 o 
  12   2   4     1648.98     1744.02     72.39 o 
  14   2   4    11628.92    11011.44    316.50 o 
  16   2   4     2756.26     2718.47     98.73 o 
  18   2   4     5940.83     5894.14    164.64 o 
  20   2   4     1368.90     1302.93     72.38 o 
  22   2   4     5896.35     6242.47    329.24 o 
  24   2   4     1692.33     1618.83    105.29 o 
  26   2   4     3025.59     3383.00    177.71 o 
  28   2   4     2200.02     2263.82    131.62 o 
  30   2   4     2333.90     2263.83    151.36 o 
  32   2   4     1961.50     2296.61    184.26 o 
  34   2   4     2173.93     2382.19    138.19 o 
  36   2   4     3183.92     3626.31    250.09 o 
  38   2   4      660.22      704.00     98.69 o 
  40   2   4      825.75      690.85    111.85 o 
 -49   3   4       80.29      151.32    125.00 o 
 -47   3   4     1094.86      855.36    164.49 o 
 -45   3   4      551.98      651.36    203.96 o 
 -43   3   4     1787.27     1849.06    171.09 o 
 -41   3   4     3692.03     3988.55    236.94 o 
 -39   3   4     2229.90     2507.26    210.58 o 
 -37   3   4     2018.58     2099.22    184.26 o 
 -35   3   4      971.19     1006.71    138.18 o 
 -33   3   4     1653.48     1539.83    125.03 o 
 -31   3   4      919.46      940.92    125.02 o 
 -29   3   4     3278.00     3001.48    256.71 o 
 -27   3   4     2411.44     2336.42    157.96 o 
 -25   3   4      633.80      796.14    111.85 o 
 -23   3   4     2968.99     2994.99    223.80 o 
 -21   3   4     1406.61     1585.95    118.45 o 
 -19   3   4     4456.53     4240.58    223.88 o 
 -17   3   4      424.04      342.14     72.38 o 
 -15   3   4    24102.23    25205.55    998.70 o 
 -13   3   4     6808.59     7261.54    355.83 o 
 -11   3   4     9232.04     8558.81    415.41 o 
  -9   3   4    14152.99    15734.28    448.98 o 
  -7   3   4    12489.29    12897.57    396.04 o 
  -5   3   4     9004.20     9351.52    283.58 o 
  -3   3   4    17688.66    17252.80    515.60 o 
  -1   3   4    18634.29    18684.35    628.10 o 
   1   3   4     5053.90     5204.23    197.63 o 
   3   3   4     3856.21     3483.65    138.29 o 
   5   3   4     1881.02     1902.18     85.57 o 
   7   3   4    48349.62    48066.66   1735.91 o 
   9   3   4     1148.93     1368.77     59.23 o 
  11   3   4    22130.75    20228.54    588.15 o 
  13   3   4     7549.19     7925.95    230.60 o 
  15   3   4     8484.10     8466.94    263.56 o 
  17   3   4     3388.95     3416.47    125.07 o 
  19   3   4     6467.04     6467.30    204.16 o 
  21   3   4     5258.27     5076.48    171.19 o 
  23   3   4     2504.62     2408.79     98.72 o 
  25   3   4     9626.35     9539.06    316.21 o 
  27   3   4     1754.72     1724.09     85.55 o 
  29   3   4     6690.67     7157.41    210.71 o 
  31   3   4      434.85      434.24     46.06 o 
  33   3   4     7239.54     7618.31    368.73 o 
  35   3   4       45.05       19.74     39.47 o 
  37   3   4     4018.95     4146.57    223.78 o 
  39   3   4      680.76      552.67     72.37 o 
  41   3   4      591.89     1079.02    223.70 o 
 -48   4   4      252.42      368.43    157.90 o 
 -46   4   4     2094.87     1941.22    217.15 o 
 -44   4   4      957.94      980.37    151.33 o 
 -42   4   4     2725.80     2757.43    217.17 o 
 -40   4   4       70.33       52.63     85.53 o 
 -38   4   4     4734.42     5075.26    283.06 o 
 -36   4   4      474.18      250.02     78.95 o 
 -34   4   4     3841.70     4041.50    217.21 o 
 -32   4   4     1323.75     1210.75    125.02 o 
 -30   4   4     5311.79     5405.40    362.12 o 
 -28   4   4     1084.07      848.83    105.28 o 
 -26   4   4       32.79       46.05     92.11 o 
 -24   4   4     3427.20     3363.75    223.81 o 
 -22   4   4     2190.52     2310.10    164.54 o 
 -20   4   4    11146.92    11477.27    501.02 o 
 -18   4   4     1504.54     1230.63    125.04 o 
 -16   4   4    11730.70    12773.72    824.32 o 
 -14   4   4     6494.97     6449.72    454.58 o 
 -12   4   4    12424.74    11485.62    369.44 o 
 -10   4   4     6022.76     6252.15    289.88 o 
  -8   4   4     7099.04     6603.30    250.42 o 
  -6   4   4     2512.78     2606.87    125.08 o 
  -4   4   4     4658.83     4788.40    204.18 o 
  -2   4   4      433.60      559.27     72.38 o 
   0   4   4     2689.20     2534.55    105.33 o 
   2   4   4    13461.04    13219.42    501.59 o 
   4   4   4     3499.28     3410.63    125.10 o 
   6   4   4    10489.38     9693.21    329.70 o 
   8   4   4    11975.07    11370.40    415.51 o 
  10   4   4     7133.04     6733.20    276.71 o 
  12   4   4     8189.19     7821.25    289.92 o 
  14   4   4     8535.76     8038.55    224.03 o 
  16   4   4       34.90       65.79     13.16 o 
  18   4   4     9091.40     9243.76    283.31 o 
  20   4   4      176.66      144.74     26.32 o 
  22   4   4     5173.91     5477.83    164.60 o 
  24   4   4     3045.09     2843.32    111.89 o 
  26   4   4     5736.21     6399.63    171.18 o 
  28   4   4     3239.13     3159.21    105.31 o 
  30   4   4     3963.76     4225.75    151.39 o 
  32   4   4     4800.18     4864.60    223.81 o 
  34   4   4     4520.24     4397.01    171.14 o 
  36   4   4     1212.06     1085.68     65.80 o 
  38   4   4      926.19      894.83     65.80 o 
  40   4   4     1275.35      986.98    197.40 o 
  42   4   4      114.89        0.00    236.85 o 
 -47   5   4      500.87      361.86    171.06 o 
 -45   5   4     2758.24     2816.61    276.40 o 
 -43   5   4      789.42      690.85    125.01 o 
 -41   5   4     1184.47     1019.88    144.76 o 
 -39   5   4     2726.92     2737.72    197.43 o 
 -37   5   4     2748.21     3178.69    223.76 o 
 -35   5   4     2031.97     1928.13    157.94 o 
 -33   5   4      136.70       39.47     85.53 o 
 -31   5   4     8333.28     8298.80    428.11 o 
 -29   5   4     2087.54     1941.37    197.43 o 
 -27   5   4     2793.49     3086.81    250.10 o 
 -23   5   4     7407.22     7647.31    342.52 o 
 -21   5   4     1610.39     1671.52    111.87 o 
 -19   5   4     6721.41     6725.14    434.73 o 
 -17   5   4     3743.96     3811.88    223.84 o 
 -15   5   4     5709.66     5578.56    237.11 o 
 -13   5   4     8687.51     9200.35    408.61 o 
 -11   5   4    13399.41    13128.81    488.21 o 
  -9   5   4    18668.57    18957.42    766.22 o 
  -7   5   4     1211.49     1276.66     85.55 o 
  -5   5   4    14175.92    14090.42    706.17 o 
  -3   5   4     2648.27     2534.41    197.49 o 
  -1   5   4     5922.95     5335.97    309.62 o 
   1   5   4     2637.94     2745.02    177.73 o 
   3   5   4     6068.09     5256.80    309.61 o 
   5   5   4     1497.64     1401.76    144.78 o 
   7   5   4     8017.02     7261.55    481.03 o 
   9   5   4      521.35      486.89    118.43 o 
  11   5   4    18802.10    19196.93   1095.84 o 
  13   5   4     2143.95     2296.92    177.70 o 
  15   5   4     6250.69     6085.27    243.67 o 
  17   5   4     6367.17     6802.92    342.45 o 
  19   5   4     1930.32     1770.26    131.62 o 
  21   5   4     3701.73     3778.35    184.31 o 
  23   5   4      258.77      276.33     65.79 o 
  25   5   4    10891.96    11490.22    533.66 o 
  27   5   4     2053.45     2322.99    144.78 o 
  29   5   4     3617.88     3475.23    177.71 o 
  31   5   4      324.79      342.12     65.79 o 
  33   5   4     2191.57     2375.60    164.52 o 
  35   5   4       23.11      -46.05    177.63 o 
  39   5   4      218.40      171.06    203.95 o 
  41   5   4      931.65      789.55    263.18 o 
 -46   6   4      783.01      927.71    157.91 o 
 -44   6   4      466.12      296.07    138.17 o 
 -42   6   4     5321.60     6029.79    506.87 o 
 -40   6   4     1135.19     1019.87    177.65 o 
 -38   6   4     6240.60     6840.45    414.77 o 
 -36   6   4      723.73      776.39    111.85 o 
 -34   6   4    10753.29    11982.99    619.24 o 
 -32   6   4     1596.34     1625.34    138.19 o 
 -30   6   4     3016.57     3007.80    184.29 o 
 -28   6   4     5678.53     5780.89    401.63 o 
 -26   6   4     6537.10     6525.92    368.77 o 
 -24   6   4     5991.11     5827.64    362.17 o 
 -20   6   4     8460.59     8577.68    382.11 o 
 -18   6   4      895.49      980.42     72.38 o 
 -16   6   4     8811.03     8098.17    362.41 o 
 -14   6   4     1222.13     1158.16     78.97 o 
 -12   6   4     9290.79     8482.05    355.89 o 
 -10   6   4     4047.11     3878.08    243.61 o 
  -8   6   4    22843.05    23097.78   1301.93 o 
  -6   6   4     1577.79     1296.47    125.04 o 
  -4   6   4    12355.24    12577.55    725.50 o 
  -2   6   4     5068.37     4945.89    296.36 o 
   0   6   4    10813.57    11135.99    613.17 o 
   2   6   4    11212.91    11136.45    619.79 o 
   4   6   4     9823.05    10328.75    533.90 o 
   6   6   4     4423.08     4543.25    289.71 o 
   8   6   4     1091.96     1204.19    164.51 o 
  10   6   4     3047.30     2665.90    217.22 o 
  12   6   4      101.43       19.74    125.00 o 
  14   6   4     3688.49     4403.95    368.64 o 
  16   6   4     1583.42     1460.89    105.29 o 
  18   6   4      714.37      565.85     72.38 o 
  20   6   4     2922.96     2705.08    157.96 o 
  22   6   4     1654.76     1776.73    125.03 o 
  24   6   4     1177.95      960.68     85.54 o 
  26   6   4       78.83       46.05     52.63 o 
  28   6   4     1350.41     1441.03    105.28 o 
  30   6   4     1062.59     1177.78     98.70 o 
  32   6   4     1055.22     1033.02    105.28 o 
  34   6   4     1165.26     1401.50    243.45 o 
  36   6   4      686.87      644.79    250.02 o 
  38   6   4     1477.90     1112.02    282.94 o 
  40   6   4      345.03      296.06    289.49 o 
 -45   7   4      699.50      690.84    151.33 o 
 -43   7   4      830.71      743.49    197.39 o 
 -41   7   4     2048.70     2026.77    243.48 o 
 -39   7   4      488.68      453.97     98.69 o 
 -37   7   4     5210.21     4950.32    315.98 o 
 -35   7   4      835.13      789.56    131.59 o 
 -33   7   4     4238.99     4160.06    230.38 o 
 -31   7   4     4036.22     4383.83    309.37 o 
 -29   7   4     1328.47     1079.14    131.60 o 
 -25   7   4     1329.45     1072.57    151.34 o 
 -23   7   4     3759.25     3949.56    289.63 o 
 -19   7   4     8830.98     9322.16    494.11 o 
 -17   7   4     4622.28     4253.22    230.44 o 
 -15   7   4     5393.86     5781.57    283.15 o 
 -13   7   4     4888.88     4780.37    223.87 o 
 -11   7   4     9659.66    10346.65    520.63 o 
  -9   7   4     5786.35     5354.30    289.78 o 
  -7   7   4     1372.02     1355.61    105.29 o 
  -5   7   4     4211.02     4226.99    269.95 o 
  -3   7   4     1782.45     1651.87    157.95 o 
  -1   7   4    14000.75    15098.09    685.98 o 
   1   7   4     2586.41     2935.61    223.79 o 
   3   7   4    12586.88    12389.75    751.69 o 
   5   7   4     1297.65     1197.65    144.77 o 
   7   7   4    11217.61    10988.13    586.65 o 
   9   7   4     4397.81     4424.29    289.69 o 
  11   7   4     2283.30     2316.65    204.02 o 
  13   7   4      631.44      605.33    105.27 o 
  15   7   4     2369.64     2573.29    230.35 o 
  17   7   4      695.58      486.89    164.49 o 
  19   7   4     2981.49     2928.85    144.80 o 
  21   7   4      384.91      493.45     72.37 o 
  23   7   4     2302.87     2388.88    157.94 o 
  25   7   4      679.51      802.70     72.37 o 
  27   7   4     2211.47     2026.86    118.45 o 
  29   7   4     1966.08     2039.95    118.45 o 
  31   7   4       22.63       92.11     39.47 o 
  33   7   4     1429.18     1579.20    223.72 o 
  35   7   4      222.46     -217.11    217.11 o 
  39   7   4      429.58      796.09    302.65 o 
 -44   8   4       78.47      -52.63     98.69 o 
 -42   8   4     1923.73     1842.48    217.15 o 
 -40   8   4      292.41      309.22    105.27 o 
 -38   8   4     2905.16     2974.64    315.89 o 
 -36   8   4      215.42       59.21     92.11 o 
 -34   8   4     2520.24     2375.71    236.91 o 
 -32   8   4      658.37      618.47    105.27 o 
 -30   8   4     2337.14     2283.57    190.85 o 
 -28   8   4      597.90      519.78     98.69 o 
 -26   8   4     1107.56     1210.71    144.76 o 
 -24   8   4      283.28      276.33     85.53 o 
 -22   8   4     1226.42     1079.14     92.12 o 
 -20   8   4     3704.60     4114.08    263.30 o 
 -18   8   4     2996.97     2882.89    204.04 o 
 -16   8   4     4789.16     4799.62    289.69 o 
 -14   8   4     3800.52     3785.19    230.40 o 
 -12   8   4     4982.41     4826.29    362.14 o 
 -10   8   4      228.94      394.75     98.69 o 
  -8   8   4     4501.45     4345.40    296.28 o 
  -6   8   4      506.52      480.31    118.43 o 
  -4   8   4     6076.10     6065.49    309.53 o 
  -2   8   4     2334.32     2231.16    190.87 o 
   0   8   4     9142.68     9284.05    553.48 o 
   2   8   4     9516.21     9251.51    566.69 o 
   4   8   4     2860.22     2626.24    236.95 o 
   6   8   4     4693.42     4747.02    309.44 o 
   8   8   4     4213.70     4331.83    276.50 o 
  10   8   4     6800.83     7185.10    434.66 o 
  12   8   4     3357.21     3817.71    296.20 o 
  14   8   4     4556.97     4601.71    375.25 o 
  16   8   4     1927.18     2184.81    217.16 o 
  18   8   4     8173.88     8456.69    546.65 o 
  20   8   4     1121.06     1237.03    105.28 o 
  22   8   4    12752.93    14391.51    619.41 o 
  24   8   4      673.97      631.63     78.95 o 
  26   8   4     6518.95     6979.08    375.29 o 
  28   8   4     3369.18     3119.64    184.28 o 
  30   8   4     1200.17     1237.01     72.38 o 
  32   8   4     1900.98     2151.77    315.86 o 
  34   8   4     1240.18      881.70    276.35 o 
  36   8   4     2710.52     2790.26    342.20 o 
 -43   9   4      902.10     1006.68    151.33 o 
 -41   9   4      257.98      276.32    125.00 o 
 -39   9   4     1887.11     1710.87    190.83 o 
 -37   9   4     1184.32     1138.31    144.76 o 
 -35   9   4      447.10      401.34     98.69 o 
 -33   9   4      282.05      322.38    118.43 o 
 -31   9   4     3476.93     3264.50    250.10 o 
 -29   9   4      588.05      434.24     85.53 o 
 -27   9   4     3943.15     4396.91    368.60 o 
 -25   9   4      367.37      125.01    217.12 o 
 -23   9   4     1484.83     1092.33    289.53 o 
 -21   9   4     2496.52     2336.33    217.18 o 
 -19   9   4     1658.98     1750.41    138.19 o 
 -17   9   4     2960.79     2599.80    217.20 o 
 -15   9   4     2173.13     2402.09    177.69 o 
 -13   9   4      278.02      230.27    105.27 o 
 -11   9   4     3393.22     3554.48    243.55 o 
  -9   9   4      282.22      269.75     85.53 o 
  -7   9   4     5966.94     6097.79    381.93 o 
  -5   9   4     2821.76     2757.81    223.78 o 
  -3   9   4     1809.61     2224.33    230.33 o 
  -1   9   4    12330.50    13301.90    718.49 o 
   1   9   4     2155.88     2487.69    223.76 o 
   3   9   4     9415.39    10106.69    592.96 o 
   5   9   4     1566.79     1612.23    157.93 o 
   7   9   4     6644.42     5913.73    408.30 o 
   9   9   4      369.18      335.55    157.90 o 
  11   9   4    11809.02    12659.27    757.84 o 
  13   9   4      759.14      506.63    177.65 o 
  15   9   4     3811.79     4633.97    315.95 o 
  17   9   4     7834.20     7948.91    592.71 o 
  19   9   4     2401.14     2441.54    296.14 o 
  21   9   4     8017.50     8093.51    362.20 o 
  23   9   4      641.98      473.72     72.37 o 
  25   9   4     4881.81     5121.34    276.47 o 
  27   9   4      361.64      381.60     59.21 o 
  29   9   4     3501.10     3685.64    171.12 o 
  31   9   4       88.58     -217.11    217.11 o 
  33   9   4     3810.48     4120.07    493.62 o 
  35   9   4      782.40      954.03    263.18 o 
 -40  10   4      423.02      750.04    263.17 o 
 -38  10   4      319.83      263.17    355.28 o 
 -36  10   4      207.97      276.32    361.85 o 
 -34  10   4      891.11      592.17    368.46 o 
 -32  10   4     1246.49     1302.82    289.52 o 
 -30  10   4     3250.19     3336.78    460.70 o 
 -28  10   4     1464.06     1625.29    289.53 o 
 -26  10   4     2750.73     2546.91    401.45 o 
 -24  10   4     4384.50     4364.23    243.55 o 
 -22  10   4     1989.92     2191.35    157.94 o 
 -20  10   4     4997.28     5115.19    302.83 o 
 -18  10   4     1397.25     1631.89    151.34 o 
 -16  10   4     2981.29     3172.35    256.68 o 
 -14  10   4       91.11      131.58     72.37 o 
 -12  10   4     3889.49     4410.33    276.47 o 
 -10  10   4     4383.37     3916.94    289.66 o 
  -8  10   4     6029.48     6736.13    401.67 o 
  -6  10   4     3128.48     2560.38    236.95 o 
  -4  10   4    18844.77    19500.58   1121.48 o 
  -2  10   4     1362.57     1329.22    144.77 o 
   0  10   4    10009.88    10422.98    612.73 o 
   2  10   4     1912.52     1868.94    204.00 o 
   4  10   4     1268.55     1355.51    190.82 o 
   6  10   4     2976.04     2724.83    250.11 o 
   8  10   4     1883.78     2072.92    236.90 o 
  10  10   4     5127.44     5424.82    329.18 o 
  12  10   4     3146.11     2619.52    243.52 o 
  14  10   4     5164.61     5194.26    395.00 o 
  16  10   4     1182.34     1098.85    223.72 o 
  18  10   4     3850.26     4094.05    388.34 o 
  20  10   4      290.36      223.69    164.48 o 
  22  10   4     2841.88     2961.52    197.43 o 
  24  10   4       33.33       46.05     65.79 o 
  26  10   4     1180.71     1375.19    105.28 o 
  28  10   4       54.45      -13.16     46.05 o 
  30  10   4     1481.82     2125.34    355.32 o 
  32  10   4     1093.55      710.61    276.35 o 
  34  10   4      915.38     1164.59    256.60 o 
 -39  11   4       63.26      -85.53    289.48 o 
 -37  11   4      259.28      217.11    276.32 o 
 -35  11   4     1080.35     1394.90    348.73 o 
 -33  11   4       47.55     -144.74    223.69 o 
 -31  11   4     3861.26     3159.24    539.70 o 
 -29  11   4       52.93       65.79    296.06 o 
 -27  11   4     3426.24     4172.71    559.43 o 
 -25  11   4      243.19      223.69     85.53 o 
 -23  11   4     2605.09     2599.51    177.69 o 
 -21  11   4      204.49      184.22     72.37 o 
 -19  11   4     7224.37     7072.17    349.00 o 
 -17  11   4      733.96      546.11    105.27 o 
 -15  11   4     7177.76     7164.55    414.86 o 
 -13  11   4     2357.31     2540.27    230.34 o 
 -11  11   4     3312.57     3514.72    276.44 o 
  -9  11   4     7092.42     7033.02    414.87 o 
  -7  11   4      381.63      322.39    131.59 o 
  -5  11   4     7353.84     7731.40    460.99 o 
  -3  11   4      271.13      263.17    118.43 o 
  -1  11   4     4287.97     4305.15    362.05 o 
   1  11   4     2411.71     2277.07    230.34 o 
   3  11   4      613.97      401.35    157.91 o 
   5  11   4      471.00      743.47    151.33 o 
   7  11   4     3153.18     3099.97    283.01 o 
   9  11   4     1271.94     1375.23    164.50 o 
  11  11   4     2341.39     2481.01    289.56 o 
  13  11   4      703.81      704.01    157.91 o 
  15  11   4     5818.34     5602.65    421.35 o 
  17  11   4      844.50     1000.11    250.03 o 
  19  11   4     4093.16     3725.46    276.45 o 
  21  11   4     1963.99     1895.17    197.41 o 
  23  11   4     1316.21     1625.25    131.60 o 
  25  11   4     3209.63     3389.35    184.28 o 
  27  11   4      348.14      210.54     52.63 o 
  29  11   4      673.99      690.84    263.18 o 
  31  11   4       22.41     -131.58    322.37 o 
 -36  12   4       22.00      973.69    401.32 o 
 -34  12   4     3277.81     3711.79    559.40 o 
 -32  12   4      537.87      203.96    407.92 o 
 -30  12   4     3946.54     4936.30    592.36 o 
 -28  12   4     1842.31     2467.61    565.91 o 
 -26  12   4     3719.22     4139.88    256.69 o 
 -24  12   4     2556.52     2500.74    177.68 o 
 -22  12   4     1698.16     1671.39    171.09 o 
 -20  12   4      579.94      631.63    118.43 o 
 -18  12   4      858.02     1085.64    144.75 o 
 -16  12   4     3818.13     3383.16    269.86 o 
 -14  12   4      306.34      440.81    118.43 o 
 -12  12   4     2879.24     3007.67    197.44 o 
 -10  12   4      698.92      572.42    125.01 o 
  -8  12   4     1668.48     1954.37    177.67 o 
  -6  12   4      232.07      276.33     98.69 o 
  -4  12   4     1675.04     1803.03    177.67 o 
  -2  12   4      266.92      217.11    157.90 o 
   0  12   4     1184.96     1197.55    164.50 o 
   2  12   4     3136.05     3034.11    309.33 o 
   4  12   4     2411.23     2895.62    302.72 o 
   6  12   4     3186.60     2889.31    315.92 o 
   8  12   4      556.34      625.05    210.54 o 
  10  12   4     2569.16     2625.82    236.92 o 
  12  12   4       90.63      171.06    111.84 o 
  14  12   4     1426.31     1302.85    157.92 o 
  16  12   4     1108.42      967.23    164.50 o 
  18  12   4     3369.89     3586.90    289.58 o 
  20  12   4      669.20      375.03    151.33 o 
  22  12   4     3171.83     3290.61    296.16 o 
  24  12   4      530.84      592.14     92.11 o 
  26  12   4      985.79      822.46     98.69 o 
  28  12   4      631.18      671.10    342.13 o 
 -33  13   4      342.66      394.75    342.12 o 
 -31  13   4     1633.00     1539.74    381.64 o 
 -29  13   4      210.37      210.53    302.64 o 
 -27  13   4     3626.82     3139.37    322.49 o 
 -25  13   4       39.38      -78.95     98.69 o 
 -23  13   4     5133.26     5345.12    427.87 o 
 -21  13   4      152.84      256.58     98.69 o 
 -19  13   4     4010.56     4028.15    315.93 o 
 -17  13   4     1024.27      868.53    131.60 o 
 -15  13   4      769.52     1000.09    118.43 o 
 -13  13   4     1844.28     2053.09    184.25 o 
 -11  13   4     2895.73     2645.65    250.09 o 
  -9  13   4     4654.83     5127.86    322.55 o 
  -7  13   4     1835.47     1770.13    190.83 o 
  -5  13   4     3281.27     3909.45    256.68 o 
  -3  13   4      128.82     -138.16    138.16 o 
  -1  13   4     6685.22     6406.46    408.22 o 
   1  13   4     1186.75     1039.63    157.92 o 
   3  13   4     4000.83     4403.42    322.52 o 
   5  13   4      207.04      151.32    164.48 o 
   7  13   4      952.72     1059.33    171.07 o 
   9  13   4     1436.03     1013.33    164.50 o 
  11  13   4     1522.00     1605.55    210.56 o 
  13  13   4     2439.65     2382.24    217.17 o 
  15  13   4     2205.74     2132.11    197.42 o 
  17  13   4     4004.92     3935.94    381.75 o 
  19  13   4     1230.53     1487.05    184.24 o 
  21  13   4     1340.63     1079.10    177.66 o 
  23  13   4      200.16      236.85    125.00 o 
  25  13   4      966.57      440.83    335.56 o 
 -28  14   4     1794.64     1763.49    467.19 o 
 -26  14   4     1540.36     1842.41    256.62 o 
 -24  14   4     1369.08     1441.00    171.08 o 
 -22  14   4     2148.55     2263.68    236.90 o 
 -20  14   4     1731.00     1802.98    210.57 o 
 -18  14   4     1080.24     1289.63    171.07 o 
 -16  14   4     2685.44     2546.81    256.66 o 
 -14  14   4       45.67       72.37    105.26 o 
 -12  14   4     3452.55     2895.87    269.84 o 
 -10  14   4       71.94       13.16    131.58 o 
  -8  14   4     4900.33     4983.04    329.13 o 
  -6  14   4      646.82      473.72    131.59 o 
  -4  14   4     4359.92     4324.53    283.04 o 
  -2  14   4     1114.73      901.43    190.81 o 
   0  14   4     2746.96     2737.71    256.66 o 
   2  14   4     1592.90     1776.64    230.31 o 
   4  14   4     1287.11     1493.64    197.40 o 
   6  14   4      738.98      585.58    151.33 o 
   8  14   4      811.84      756.65    157.91 o 
  10  14   4     1495.77     1572.63    217.14 o 
  12  14   4     1021.02      756.67    203.97 o 
  14  14   4     2377.60     2250.58    230.32 o 
  16  14   4      304.58      190.80    131.58 o 
  18  14   4     4052.30     3685.77    408.07 o 
  20  14   4       47.04      125.00    144.74 o 
  22  14   4     2454.90     2151.86    322.45 o 
 -23  15   4     1344.70      802.74    184.24 o 
 -21  15   4       22.13      138.16    125.00 o 
 -19  15   4     1093.79      914.58    184.23 o 
 -17  15   4      113.03      -85.53    144.74 o 
 -15  15   4      140.12      282.90    125.00 o 
 -13  15   4      533.01      671.09    197.38 o 
 -11  15   4      748.85     1085.62    197.39 o 
  -9  15   4     1292.56     1362.04    203.98 o 
  -7  15   4      705.00      776.38    190.81 o 
  -5  15   4     3297.36     3415.71    289.58 o 
  -3  15   4      832.37      644.80    197.39 o 
  -1  15   4     2957.59     3237.89    309.31 o 
   1  15   4      865.04      894.83    164.49 o 
   3  15   4     2134.60     2178.14    243.48 o 
   5  15   4      238.57      250.01    171.06 o 
   7  15   4     1499.40     1658.17    230.30 o 
   9  15   4      175.17      526.33    171.06 o 
  11  15   4     1250.77     1230.43    236.87 o 
  13  15   4     1624.57     2026.66    282.94 o 
  15  15   4     1444.09     1217.29    263.20 o 
  17  15   4     1157.40     1098.82    171.07 o 
 -18  16   4      505.26      684.25    230.28 o 
 -16  16   4      422.19      690.82    217.12 o 
 -14  16   4      214.20      322.38    177.64 o 
 -12  16   4      630.55      605.31    164.49 o 
 -10  16   4      517.09      381.60    144.75 o 
  -8  16   4     1240.43     1006.71    223.71 o 
  -6  16   4       23.75      236.84    177.63 o 
  -4  16   4     3483.07     3567.09    309.32 o 
  -2  16   4      225.80      164.48    151.32 o 
   0  16   4     1625.73     2138.53    250.04 o 
   2  16   4      485.25      500.03    217.12 o 
   4  16   4     1530.44     1131.76    223.72 o 
   6  16   4     1177.97     1019.86    190.81 o 
   8  16   4     1062.03     1033.01    203.97 o 
  10  16   4      740.94      407.93    151.33 o 
 -14 -16   5       34.99      -85.53    138.16 o 
 -12 -16   5     1069.34     1105.39    151.33 o 
 -10 -16   5      351.97       65.79    164.48 o 
  -8 -16   5     1603.99     1316.01    171.08 o 
  -6 -16   5      945.57      598.74    151.33 o 
  -4 -16   5     2022.27     2263.63    263.21 o 
  -2 -16   5      623.23      592.15    164.48 o 
   0 -16   5     1508.76     1105.44    177.66 o 
   2 -16   5      121.69      -65.79     85.53 o 
 -23 -15   5       33.16      184.21    144.74 o 
 -21 -15   5      568.72      625.04    151.33 o 
 -19 -15   5       89.68      184.21    118.42 o 
 -17 -15   5      187.26       78.95     98.69 o 
 -15 -15   5     1156.74      881.69    138.18 o 
 -13 -15   5       98.50      118.42    125.00 o 
 -11 -15   5     5828.65     5687.71    329.15 o 
  -9 -15   5      100.44      236.85    105.26 o 
  -7 -15   5     4793.92     4949.89    315.95 o 
  -5 -15   5      209.65      138.16    111.85 o 
  -3 -15   5     2579.47     2836.31    230.33 o 
  -1 -15   5       81.32       26.32     92.11 o 
   1 -15   5     1023.72     1026.43    138.17 o 
   3 -15   5      415.62      263.17     98.69 o 
   5 -15   5      593.14      605.30    118.43 o 
   7 -15   5     1488.83     1414.70    105.28 o 
 -28 -14   5      292.85      151.32    203.95 o 
 -26 -14   5      910.41      914.56    177.65 o 
 -24 -14   5       91.00      250.00    125.00 o 
 -22 -14   5      446.06      565.82    144.74 o 
 -20 -14   5      675.14      625.05    131.59 o 
 -18 -14   5        7.98      -85.53     98.68 o 
 -16 -14   5      184.03      105.27    125.00 o 
 -14 -14   5     1280.80     1184.38    157.92 o 
 -12 -14   5     1046.39     1171.19    157.91 o 
 -10 -14   5     1925.15     1789.86    171.09 o 
  -8 -14   5     1906.53     1724.06    157.93 o 
  -6 -14   5     1299.55     1315.99    118.44 o 
  -4 -14   5     1708.34     1480.55    138.18 o 
  -2 -14   5     1283.67     1144.91    111.86 o 
   0 -14   5      923.94      638.23     98.69 o 
   2 -14   5      630.64      605.31    118.43 o 
   4 -14   5      868.75      901.41    125.01 o 
   6 -14   5       31.06       52.63     52.63 o 
   8 -14   5      997.04      940.90     65.80 o 
  10 -14   5     1309.83     1322.56    263.20 o 
  12 -14   5     1962.13     1697.73    256.63 o 
 -31 -13   5     1034.65     1283.04    164.49 o 
 -29 -13   5     3709.61     3192.02    342.24 o 
 -27 -13   5      672.25      736.90    157.91 o 
 -25 -13   5     2061.76     2066.25    197.41 o 
 -23 -13   5     1819.52     2046.46    157.93 o 
 -21 -13   5      103.48      131.58    125.00 o 
 -19 -13   5     3113.24     3014.21    210.60 o 
 -17 -13   5       59.75       72.37     92.11 o 
 -15 -13   5     2080.79     2184.74    184.25 o 
 -13 -13   5      219.58      138.16     92.11 o 
 -11 -13   5     3529.93     3909.50    217.19 o 
  -9 -13   5     1092.46     1158.05    118.44 o 
  -7 -13   5     1716.37     1704.30    138.19 o 
  -5 -13   5      946.00     1026.43    111.86 o 
  -3 -13   5     4002.20     4442.88    243.54 o 
  -1 -13   5     1456.58     1421.30    125.02 o 
   1 -13   5     1622.46     1526.61    131.60 o 
   3 -13   5      285.23      164.48     59.21 o 
   5 -13   5      159.93       85.53     59.21 o 
   7 -13   5     1410.01     1283.11    118.44 o 
   9 -13   5      438.37      473.71     52.63 o 
  11 -13   5     1344.78     1355.47    368.48 o 
  13 -13   5      202.77        0.00    269.74 o 
  15 -13   5     3852.36     4060.90    552.86 o 
  17 -13   5       90.57      401.32    381.58 o 
 -34 -12   5     2039.28     1651.67    203.99 o 
 -32 -12   5      240.60      -13.16    125.00 o 
 -30 -12   5     2788.13     3172.00    210.59 o 
 -28 -12   5       46.45      -92.11     92.11 o 
 -26 -12   5     4426.06     4679.91    329.11 o 
 -24 -12   5      234.25      177.64    111.85 o 
 -22 -12   5     3040.31     3178.74    210.60 o 
 -20 -12   5     1556.76     1329.19    157.92 o 
 -18 -12   5     2136.75     2204.51    164.52 o 
 -16 -12   5     8328.53     7869.60    375.37 o 
 -14 -12   5     1693.79     1704.30    138.19 o 
 -12 -12   5     6264.85     6880.23    276.53 o 
 -10 -12   5     1971.82     2053.14    131.61 o 
  -8 -12   5     3957.36     3883.48    204.05 o 
  -6 -12   5     3997.48     4021.73    204.05 o 
  -4 -12   5      358.94      348.70     85.53 o 
  -2 -12   5      272.95      236.85     85.53 o 
   0 -12   5     2861.05     2856.28    177.69 o 
   2 -12   5      570.91      776.37    105.27 o 
   4 -12   5     2289.52     2316.44    138.20 o 
   6 -12   5       48.63       -6.58     46.05 o 
   8 -12   5     2321.46     2066.36    118.45 o 
  10 -12   5      455.54      203.96    256.59 o 
  12 -12   5     2369.45     1915.00    401.43 o 
  14 -12   5     1896.66      967.32    348.76 o 
  16 -12   5     1953.89     1704.32    381.66 o 
  18 -12   5     3849.52     4014.85    519.96 o 
  20 -12   5     1716.09     2329.39    605.38 o 
 -37 -11   5     1642.53     1329.17    203.98 o 
 -35 -11   5      198.44      157.90    138.16 o 
 -33 -11   5     3248.66     3389.33    236.92 o 
 -31 -11   5      966.50      756.66    157.91 o 
 -29 -11   5     3356.43     3632.94    427.79 o 
 -27 -11   5     1492.07     1546.32    164.50 o 
 -25 -11   5      385.15      506.60    111.85 o 
 -23 -11   5     1380.79     1296.27    125.02 o 
 -21 -11   5      806.31      585.59     92.11 o 
 -19 -11   5     2309.54     2217.74    157.94 o 
 -17 -11   5     2045.48     2007.10    138.19 o 
 -15 -11   5     2597.23     2632.45    164.53 o 
 -13 -11   5      186.42      282.90     78.95 o 
 -11 -11   5     5032.69     5312.66    237.00 o 
  -9 -11   5      765.46      684.28     92.11 o 
  -7 -11   5     7284.79     7177.86    335.84 o 
  -5 -11   5     1001.70      855.38     92.12 o 
  -3 -11   5    10046.31    10816.78    401.84 o 
  -1 -11   5      959.85      908.01     92.12 o 
   1 -11   5     2561.59     2507.42    197.43 o 
   3 -11   5     1059.65     1131.74     98.70 o 
   5 -11   5     1345.27     1269.96     85.54 o 
   7 -11   5     2827.10     2724.66    171.11 o 
   9 -11   5     1901.45     1855.71     92.13 o 
  11 -11   5     3854.51     3804.42    427.83 o 
  13 -11   5      539.43     -269.76    269.76 o 
  15 -11   5     1083.50      815.90    282.93 o 
  17 -11   5     1183.98     1401.51    375.05 o 
  19 -11   5     1361.77     1322.58    539.56 o 
  21 -11   5      272.78        0.00    427.65 o 
  23 -11   5      885.41      519.79    368.46 o 
  25 -11   5      335.21     -217.11    342.12 o 
 -40 -10   5      411.72      407.91    171.06 o 
 -38 -10   5      374.46      421.07    138.16 o 
 -36 -10   5      385.07      664.50    138.16 o 
 -34 -10   5     2372.78     2763.88    223.74 o 
 -32 -10   5      889.44      907.99    131.59 o 
 -30 -10   5     3013.97     2922.06    302.74 o 
 -28 -10   5     1250.78     1164.65    105.28 o 
 -26 -10   5     3025.99     3112.97    190.86 o 
 -24 -10   5      313.72      250.01     72.37 o 
 -22 -10   5     6230.40     6004.66    302.87 o 
 -20 -10   5     1880.02     1533.27    131.61 o 
 -18 -10   5     6631.59     6604.36    289.72 o 
 -16 -10   5      147.89      223.69     59.21 o 
 -14 -10   5     4893.80     5365.37    210.66 o 
 -12 -10   5     4261.05     4173.48    190.90 o 
 -10 -10   5     2889.97     2909.06    151.38 o 
  -8 -10   5    15219.22    15875.33    593.35 o 
  -6 -10   5     5125.04     5313.00    204.09 o 
  -4 -10   5     8054.54     8417.31    329.32 o 
  -2 -10   5      699.29      625.06     85.54 o 
   0 -10   5     3037.45     2935.45    144.80 o 
   2 -10   5      345.68      223.70     59.21 o 
   4 -10   5     3393.16     3580.60    164.55 o 
   6 -10   5      671.26      592.16     72.38 o 
   8 -10   5     3656.21     3705.74    171.14 o 
  10 -10   5     2793.03     2342.96    289.58 o 
  12 -10   5     2688.60     2520.60    361.97 o 
  14 -10   5     3239.13     3001.21    375.15 o 
  16 -10   5     1037.78     1079.09    289.51 o 
  18 -10   5     4021.71     3824.19    427.84 o 
  20 -10   5      339.97      203.96    322.38 o 
  22 -10   5     3072.24     2198.14    519.92 o 
  24 -10   5       39.29      342.11    282.90 o 
  26 -10   5     1512.18     1855.57    401.38 o 
  28 -10   5      416.75      388.18    322.38 o 
 -41  -9   5      812.38        6.58    328.98 o 
 -39  -9   5      453.65      256.59    105.27 o 
 -37  -9   5      845.79     1079.05    177.65 o 
 -35  -9   5      918.69      835.61    111.85 o 
 -33  -9   5     1129.64     1000.13    217.13 o 
 -31  -9   5      732.95      776.39    144.75 o 
 -29  -9   5     2783.96     2777.25    171.11 o 
 -27  -9   5     1966.38     1638.56    157.93 o 
 -25  -9   5     1654.85     1783.27    138.19 o 
 -23  -9   5     7530.50     7908.98    349.02 o 
 -21  -9   5      277.99      184.22     59.21 o 
 -19  -9   5     8077.82     8726.62    349.07 o 
 -17  -9   5      482.60      453.98     85.53 o 
 -15  -9   5     6473.85     6775.92    256.81 o 
 -13  -9   5     1010.37     1190.97     78.96 o 
 -11  -9   5     9192.88     9334.82    395.26 o 
  -9  -9   5      122.34       98.69     59.21 o 
  -7  -9   5     7621.32     8114.41    296.39 o 
  -5  -9   5     1321.75     1118.65     85.54 o 
  -3  -9   5     6105.15     6196.41    230.47 o 
  -1  -9   5     3740.26     3745.50    157.98 o 
   1  -9   5     3286.55     3166.01    138.22 o 
   3  -9   5      877.13      921.17     78.96 o 
   5  -9   5     1002.19      894.87     72.38 o 
   7  -9   5     4270.07     4259.14    204.07 o 
   9  -9   5     4356.57     4805.52    197.49 o 
  11  -9   5     8582.38     8674.45    862.83 o 
  13  -9   5      928.19      815.89    184.23 o 
  15  -9   5     9258.02     9372.91    671.85 o 
  17  -9   5     1175.67     1381.79    309.26 o 
  19  -9   5    10249.78    10710.64   1014.42 o 
  21  -9   5     2468.14     2158.53    335.63 o 
  23  -9   5     4173.31     4363.95    460.75 o 
  25  -9   5     2707.91     2961.44    493.57 o 
  27  -9   5     2243.23     2421.66    401.42 o 
  29  -9   5     2489.23     1809.70    394.84 o 
  31  -9   5      877.15      625.06    381.62 o 
  33  -9   5     2704.45     1678.10    434.33 o 
 -44  -8   5      614.88      750.05    315.81 o 
 -42  -8   5      877.07      697.43    355.30 o 
 -40  -8   5     1846.45     1342.37    282.95 o 
 -38  -8   5      962.61     1000.11    171.07 o 
 -36  -8   5     1325.96     1302.83    263.20 o 
 -34  -8   5     2676.23     2632.40    210.59 o 
 -32  -8   5      193.14      131.58     59.21 o 
 -30  -8   5     3955.12     3982.19    230.37 o 
 -28  -8   5      880.20      776.41     78.96 o 
 -26  -8   5      988.19      901.44     92.12 o 
 -24  -8   5     3130.87     3205.29    151.38 o 
 -22  -8   5      387.43      328.97     59.21 o 
 -20  -8   5     4210.76     4456.60    190.90 o 
 -18  -8   5     1104.71     1085.71     85.54 o 
 -16  -8   5      375.65      342.13     52.63 o 
 -14  -8   5     3126.71     3185.73    144.81 o 
 -12  -8   5      336.25      269.75     59.21 o 
 -10  -8   5     6375.70     6723.81    237.08 o 
  -8  -8   5     3447.75     3857.38    157.98 o 
  -6  -8   5     8395.63     8741.91    322.80 o 
  -4  -8   5     9046.33     9711.33    322.83 o 
  -2  -8   5     7657.11     7574.99    256.89 o 
   0  -8   5     6221.37     6084.91    237.07 o 
   2  -8   5     1036.50     1223.89     92.12 o 
   4  -8   5     6083.25     5900.24    230.48 o 
   6  -8   5     1296.68     1302.89     78.96 o 
   8  -8   5     4980.55     5076.09    217.26 o 
  10  -8   5      316.10      322.38    171.06 o 
  12  -8   5     6380.96     5392.97    500.45 o 
  14  -8   5     1084.08      690.89    157.92 o 
  16  -8   5     3223.52     3205.32    355.42 o 
  18  -8   5     2907.90     2540.43    309.33 o 
  20  -8   5     4170.39     4476.02    526.59 o 
  22  -8   5     3505.03     3521.24    421.23 o 
  24  -8   5     4168.42     3982.22    414.68 o 
  26  -8   5     1986.62     1454.28    342.18 o 
  28  -8   5       63.78      164.48    223.69 o 
  30  -8   5     4926.68     5259.38    664.83 o 
  32  -8   5       88.64     1342.13   2921.10 o 
  34  -8   5     3008.62     3645.87    625.19 o 
 -45  -7   5     2526.60     2244.00    401.42 o 
 -43  -7   5      410.46      605.29    250.01 o 
 -41  -7   5     1843.13     1895.12    302.69 o 
 -39  -7   5      105.51      361.85    269.74 o 
 -37  -7   5     2896.06     3191.84    230.34 o 
 -35  -7   5      220.69      131.58     92.11 o 
 -33  -7   5     3223.12     3205.20    197.45 o 
 -31  -7   5     1781.66     1882.00    111.87 o 
 -29  -7   5     7216.87     7223.79    329.25 o 
 -27  -7   5      188.90      164.48     59.21 o 
 -25  -7   5     3162.68     3100.04    138.22 o 
 -23  -7   5      344.79      467.13     72.37 o 
 -21  -7   5     4876.40     4858.74    184.34 o 
 -19  -7   5    10940.29    10952.22    441.52 o 
 -17  -7   5     3957.27     4153.88    157.99 o 
 -15  -7   5     5677.86     5709.12    210.72 o 
 -13  -7   5      511.77      513.20     72.37 o 
 -11  -7   5    10781.29    10789.01    375.67 o 
  -9  -7   5     1242.47     1144.98     78.96 o 
  -7  -7   5     5274.34     5439.11    190.96 o 
  -5  -7   5     7361.54     7344.78    303.01 o 
  -3  -7   5     8338.42     8670.24    283.30 o 
  -1  -7   5     9710.77    10332.80    329.49 o 
   1  -7   5     5087.88     5024.04    190.95 o 
   3  -7   5     6813.31     6737.85    243.70 o 
   5  -7   5     1844.77     1790.02     85.55 o 
   7  -7   5     5812.63     5386.53    223.89 o 
   9  -7   5      403.65      434.24     39.48 o 
  11  -7   5     2305.48     1921.72    223.76 o 
  13  -7   5     3259.68     2915.86    269.87 o 
  15  -7   5     2857.26     3146.01    388.31 o 
  17  -7   5      324.93      394.76    223.70 o 
  19  -7   5     1906.97     1875.48    296.13 o 
  21  -7   5     1545.81     1651.65    289.53 o 
  23  -7   5     2507.92     2790.34    355.37 o 
  25  -7   5      960.46      855.37    210.55 o 
  27  -7   5      813.47      638.22    223.71 o 
  29  -7   5      283.34       13.16    342.12 o 
  31  -7   5      758.06      782.96    414.51 o 
  33  -7   5     1197.21     1289.64    388.21 o 
  35  -7   5      454.31      375.02    447.39 o 
 -46  -6   5      840.91      756.65    302.66 o 
 -44  -6   5     2735.50     2895.57    368.53 o 
 -42  -6   5     1028.00     1559.39    342.14 o 
 -40  -6   5     3850.72     3922.73    434.40 o 
 -38  -6   5     3543.15     3725.20    368.57 o 
 -36  -6   5     2945.81     3093.19    250.09 o 
 -34  -6   5     2242.02     2244.04    118.45 o 
 -32  -6   5      240.30      243.43     52.63 o 
 -30  -6   5     8348.29     8469.74    316.13 o 
 -28  -6   5     1032.73     1013.30     65.80 o 
 -26  -6   5    19191.91    20594.61    679.45 o 
 -24  -6   5     1993.69     2132.21    118.46 o 
 -22  -6   5    15137.63    16188.15    507.73 o 
 -20  -6   5     4884.97     4885.32    177.77 o 
 -18  -6   5    18851.71    18061.36    679.69 o 
 -16  -6   5     5127.46     4694.82    164.62 o 
 -14  -6   5     2661.04     2501.15     92.15 o 
 -12  -6   5     9239.44    10075.59    283.36 o 
 -10  -6   5     2144.84     2264.04     98.72 o 
  -8  -6   5     5388.73     5288.10    177.81 o 
  -6  -6   5     1343.45     1460.90     78.97 o 
  -4  -6   5     6773.75     6409.33    210.79 o 
  -2  -6   5        8.55        6.58     39.47 o 
   0  -6   5     9767.75     9569.59    336.12 o 
   2  -6   5     3010.13     2843.65    105.32 o 
   4  -6   5     5324.43     5044.18    171.21 o 
   6  -6   5      375.77      335.55     39.48 o 
   8  -6   5     1254.11      980.47    118.45 o 
  10  -6   5     1580.14     1829.42    223.74 o 
  12  -6   5     3676.29     4114.20    322.55 o 
  14  -6   5     1876.53     1816.31    223.75 o 
  16  -6   5      260.65      335.54    111.85 o 
  18  -6   5     3359.73     3692.52    362.01 o 
  20  -6   5     1231.47     1164.67    177.66 o 
  22  -6   5     1260.22     1158.09    269.78 o 
  24  -6   5      507.70       52.64    230.28 o 
  26  -6   5      905.85      565.85    243.45 o 
  28  -6   5     1416.39     1329.17    296.10 o 
  30  -6   5     3866.94     3323.83    500.22 o 
  32  -6   5      453.80      296.07    256.59 o 
  34  -6   5     1653.54     2743.92    546.15 o 
  36  -6   5      370.34      144.74    289.49 o 
 -47  -5   5      329.97      434.23    236.85 o 
 -45  -5   5     3189.90     3139.21    381.71 o 
 -43  -5   5       71.57      223.69    177.63 o 
 -41  -5   5     4116.46     3626.66    493.65 o 
 -39  -5   5      249.25      197.38    171.06 o 
 -37  -5   5     3694.30     3725.32    322.51 o 
 -35  -5   5     1963.57     1875.46    118.45 o 
 -33  -5   5     2984.56     3014.31    144.79 o 
 -31  -5   5     2618.27     2527.20    138.21 o 
 -29  -5   5     6022.25     6103.74    230.45 o 
 -27  -5   5     2781.56     2599.73    118.47 o 
 -25  -5   5     4033.16     4074.83    164.57 o 
 -23  -5   5    16760.30    17189.13    514.49 o 
 -21  -5   5      559.09      552.68     59.22 o 
 -19  -5   5     5959.24     6045.52    190.98 o 
 -17  -5   5     3540.32     3574.58    138.24 o 
 -15  -5   5    11480.64    11550.15    356.00 o 
 -13  -5   5     8225.51     8374.63    256.97 o 
 -11  -5   5    11369.07    11557.90    342.85 o 
  -9  -5   5     2469.43     2553.87    105.31 o 
  -7  -5   5     6230.39     6290.64    223.96 o 
  -5  -5   5     4852.86     4945.57    177.80 o 
  -3  -5   5     4694.18     4563.48    164.63 o 
  -1  -5   5     7686.61     7359.81    243.79 o 
   1  -5   5     8616.28     8336.26    369.04 o 
   3  -5   5     5772.46     5894.61    204.17 o 
   5  -5   5     4248.71     4496.95    158.02 o 
   7  -5   5    10785.68    11034.33    461.41 o 
   9  -5   5    18303.46    18287.54   1082.34 o 
  11  -5   5     9045.25     9309.99    599.58 o 
  13  -5   5     1773.82     1921.60    217.17 o 
  15  -5   5     2650.92     2658.98    210.61 o 
  17  -5   5      282.53      276.33    105.27 o 
  19  -5   5     2400.91     2191.54    223.76 o 
  21  -5   5     1780.38     1822.82    204.00 o 
  23  -5   5     6626.16     7743.54    546.53 o 
  25  -5   5     2093.73     2112.41    309.29 o 
  27  -5   5     5488.86     5898.67    697.83 o 
  29  -5   5      856.59      513.21    250.03 o 
  31  -5   5     1020.97      796.15    263.19 o 
  33  -5   5      596.31      -72.37    322.39 o 
  35  -5   5      825.83      750.07    309.24 o 
  37  -5   5      988.08      789.56    361.88 o 
 -48  -4   5     1360.55      756.69    381.63 o 
 -46  -4   5      404.75      460.55    210.54 o 
 -44  -4   5      558.30      309.23    250.02 o 
 -42  -4   5     1188.46      855.38    203.98 o 
 -40  -4   5     1086.46     1223.84    282.93 o 
 -38  -4   5      611.70      644.79     59.22 o 
 -36  -4   5      866.30      730.34     85.54 o 
 -34  -4   5     2836.40     2691.77    144.79 o 
 -32  -4   5     1359.22     1302.87     78.96 o 
 -30  -4   5      520.05      526.36     59.22 o 
 -28  -4   5      348.10      414.50     52.63 o 
 -26  -4   5     3134.42     3534.58    144.81 o 
 -24  -4   5     1686.26     1539.89     85.55 o 
 -22  -4   5     8258.40     8498.40    256.93 o 
 -20  -4   5      335.64      276.33     46.06 o 
 -18  -4   5     8580.33     8737.14    263.56 o 
 -16  -4   5     4030.60     3687.00    118.51 o 
 -14  -4   5    15859.93    16148.21    468.54 o 
 -12  -4   5     3613.23     3601.31    131.67 o 
 -10  -4   5      722.40      802.76     59.22 o 
  -8  -4   5    13599.43    13881.69    422.26 o 
  -6  -4   5      273.22      236.86     39.48 o 
  -4  -4   5     9283.89     9222.21    303.23 o 
  -2  -4   5     1785.59     1915.21     92.14 o 
   0  -4   5    17982.92    17572.37    594.33 o 
   2  -4   5      557.74      625.07     46.06 o 
   4  -4   5    25268.92    24761.59    727.31 o 
   6  -4   5     2009.37     1994.20     85.56 o 
   8  -4   5    37908.94    39126.22   1112.97 o 
  10  -4   5     1587.59     1638.63    164.52 o 
  12  -4   5     9570.91     9917.41    639.20 o 
  14  -4   5     6509.33     6131.49    428.08 o 
  16  -4   5      798.44     1013.29    131.60 o 
  18  -4   5     3764.29     4298.47    283.05 o 
  20  -4   5      269.09      263.17    111.85 o 
  22  -4   5     8447.30     9049.90    717.93 o 
  24  -4   5      488.38      375.03    151.33 o 
  26  -4   5     5114.29     5635.22    500.32 o 
  28  -4   5       27.96     -177.63    177.63 o 
  30  -4   5     3758.26     3389.66    460.73 o 
  32  -4   5      417.49      651.35    276.33 o 
  34  -4   5     2461.09     2323.00    342.20 o 
  36  -4   5      473.27      657.93    309.23 o 
  38  -4   5      633.82      809.27    256.60 o 
 -49  -3   5     1127.44     1052.76    361.88 o 
 -47  -3   5      599.70      506.61    282.91 o 
 -45  -3   5      751.66      769.80    250.02 o 
 -43  -3   5      264.63      598.70    203.95 o 
 -41  -3   5      776.47      815.87     65.80 o 
 -39  -3   5        7.09      -46.05     46.05 o 
 -37  -3   5      847.79      776.40     85.54 o 
 -35  -3   5      252.19      342.12     65.79 o 
 -33  -3   5     1616.93     1645.10    118.45 o 
 -31  -3   5      530.30      500.04     52.64 o 
 -29  -3   5     2092.08     2000.61    105.30 o 
 -27  -3   5     2257.77     2316.59    111.88 o 
 -25  -3   5     1882.65     1855.83     98.71 o 
 -23  -3   5     7813.37     7852.32    263.50 o 
 -21  -3   5     5106.77     5155.93    177.79 o 
 -19  -3   5    16877.09    17045.90    521.34 o 
 -17  -3   5     1889.00     1902.02     78.98 o 
 -15  -3   5    12135.72    11877.51    342.94 o 
 -13  -3   5     1681.51     1283.35     72.39 o 
 -11  -3   5      641.40      776.43     52.64 o 
  -9  -3   5     4098.24     4082.67    131.70 o 
  -7  -3   5      348.41      230.28     32.90 o 
  -5  -3   5     5872.61     5777.48    184.46 o 
  -3  -3   5      451.79      473.74     46.06 o 
  -1  -3   5    13628.59    14498.23    402.55 o 
   1  -3   5    16440.75    16718.12    495.21 o 
   3  -3   5    10176.41    10476.70    309.88 o 
   5  -3   5    13079.35    12757.98    362.82 o 
   7  -3   5     7411.97     7076.17    217.42 o 
   9  -3   5     4344.55     3924.29    177.78 o 
  11  -3   5     7294.74     7160.75    322.79 o 
  13  -3   5      975.05      908.05    105.28 o 
  15  -3   5    14795.10    15623.30   1022.21 o 
  17  -3   5      294.69      203.96    138.17 o 
  19  -3   5     7423.14     7640.05    474.21 o 
  21  -3   5     5217.76     5411.94    348.94 o 
  23  -3   5     4668.19     5108.53    329.16 o 
  25  -3   5     4435.44     4074.74    322.56 o 
  27  -3   5     5522.87     7018.04    612.27 o 
  29  -3   5     3786.21     3462.12    381.75 o 
  31  -3   5     3551.06     3468.55    566.03 o 
  33  -3   5     4989.35     5246.38    539.78 o 
  35  -3   5      129.01     -256.58    256.58 o 
  37  -3   5     2183.27     1717.51    427.73 o 
  39  -3   5       28.90      361.85    276.32 o 
 -48  -2   5     1859.28     1572.68    335.59 o 
 -46  -2   5     1099.23      717.19    223.71 o 
 -44  -2   5     4601.58     4982.77    329.11 o 
 -42  -2   5      977.22      888.26     85.54 o 
 -40  -2   5      783.41      789.55     92.11 o 
 -38  -2   5     1157.70     1118.58    111.86 o 
 -36  -2   5      654.23      809.28     78.95 o 
 -34  -2   5     2035.36     2158.48    144.78 o 
 -32  -2   5     2548.02     2744.39    151.37 o 
 -30  -2   5      291.08      217.12     65.79 o 
 -28  -2   5      532.60      519.78     59.22 o 
 -26  -2   5      763.12      769.83     65.80 o 
 -24  -2   5     1581.22     1710.99     85.55 o 
 -22  -2   5     7767.77     7991.14    237.17 o 
 -20  -2   5     1945.83     1875.68     92.14 o 
 -18  -2   5     7104.85     6502.39    217.41 o 
 -16  -2   5     2180.89     1987.74     85.56 o 
 -14  -2   5     9250.71     9202.35    276.86 o 
 -12  -2   5     1475.59     1454.43     78.97 o 
 -10  -2   5     9958.98     9778.94    309.92 o 
  -8  -2   5     1092.88      901.55     65.81 o 
  -6  -2   5    22281.69    23234.93    628.33 o 
  -4  -2   5     6642.43     6457.69    197.68 o 
  -2  -2   5     8113.06     7857.31    237.30 o 
   0  -2   5     9838.82     9099.89    276.95 o 
   2  -2   5     1356.27     1349.11     65.81 o 
   4  -2   5    38010.67    35980.74   1001.68 o 
   6  -2   5       42.84       85.53     32.90 o 
   8  -2   5     7135.63     6904.64    230.59 o 
  10  -2   5     1243.80     1539.85     78.97 o 
  12  -2   5     7140.11     6699.48    250.32 o 
  14  -2   5      639.32      572.43     72.38 o 
  16  -2   5     6401.71     6605.63    408.32 o 
  18  -2   5     3994.38     3989.34    269.91 o 
  20  -2   5     1700.94     1993.93    204.00 o 
  22  -2   5    10205.88    10824.85    704.97 o 
  24  -2   5     2158.02     2329.64    250.07 o 
  26  -2   5     8241.27     9174.29    731.05 o 
  28  -2   5     2196.25     1737.33    223.75 o 
  30  -2   5     6212.30     6649.70    585.96 o 
  32  -2   5      140.79      421.06    217.11 o 
  34  -2   5     2009.95     1678.02    269.80 o 
  36  -2   5      962.72     1013.27    309.24 o 
  38  -2   5     1449.82     1737.11    348.74 o 
  40  -2   5     1223.61     1184.36    309.25 o 
 -49  -1   5     1403.47     1223.86    250.04 o 
 -47  -1   5      258.67      282.90    263.17 o 
 -45  -1   5     4889.71     5562.15    335.70 o 
 -43  -1   5      252.86      203.95     72.37 o 
 -41  -1   5     6118.33     6379.51    414.77 o 
 -39  -1   5     1220.48     1098.85    131.60 o 
 -37  -1   5     4936.67     4884.59    408.15 o 
 -35  -1   5       39.16      -92.11    151.32 o 
 -33  -1   5     1268.54     1427.88    190.82 o 
 -31  -1   5     2500.42     2639.11    230.35 o 
 -29  -1   5     1400.96     1585.87    217.15 o 
 -27  -1   5     3417.46     3159.60    177.73 o 
 -25  -1   5      770.60      901.44     92.12 o 
 -23  -1   5     8769.41     8914.88    329.45 o 
 -21  -1   5     2343.57     2514.25    171.13 o 
 -19  -1   5    17688.26    17487.08    660.14 o 
 -17  -1   5     5916.23     5618.62    243.72 o 
 -15  -1   5    14174.06    13996.25    475.12 o 
 -13  -1   5     1474.33     1454.44     72.39 o 
 -11  -1   5    15632.72    15351.79    541.44 o 
  -9  -1   5      501.55      552.70     52.64 o 
  -7  -1   5     8130.21     7969.90    276.87 o 
  -5  -1   5    16953.62    17190.58    515.32 o 
  -3  -1   5    20236.45    20186.33    562.02 o 
  -1  -1   5     3345.74     3180.25    105.35 o 
   1  -1   5     4732.37     4814.67    177.83 o 
   3  -1   5    23755.49    24005.47    648.26 o 
   5  -1   5     7981.25     7506.66    237.26 o 
   7  -1   5    21150.57    20961.27    687.25 o 
   9  -1   5     4456.74     4181.38    171.21 o 
  11  -1   5     7409.78     7543.52    289.88 o 
  13  -1   5       50.91       39.47     39.47 o 
  15  -1   5     3186.85     3047.72    151.40 o 
  17  -1   5     2602.30     2869.64    177.71 o 
  19  -1   5     1373.43     1335.82    138.19 o 
  21  -1   5      634.00      875.09    125.01 o 
  23  -1   5     4845.20     4924.41    322.59 o 
  25  -1   5     2429.02     2369.20    223.76 o 
  27  -1   5     5560.75     6267.64    401.60 o 
  31  -1   5     2191.49     1849.17    269.81 o 
  33  -1   5     1162.64     1013.30    223.72 o 
  35  -1   5      539.23      493.45    217.12 o 
  37  -1   5      875.46      967.20    250.02 o 
  39  -1   5       51.66      -19.74    276.32 o 
 -50   0   5        3.90       52.63    197.37 o 
 -48   0   5     2203.90     2026.78    361.93 o 
 -46   0   5      358.43      328.96    105.27 o 
 -44   0   5     2065.82     2257.10    223.74 o 
 -42   0   5     1154.12     1190.95    171.08 o 
 -40   0   5     3370.62     3514.57    223.77 o 
 -38   0   5     4752.98     5595.37    460.80 o 
 -36   0   5     3403.62     3073.71    250.11 o 
 -34   0   5     1350.47     1191.01    177.66 o 
 -32   0   5      318.13      236.85     98.69 o 
 -30   0   5     1791.15     1974.21    190.84 o 
 -28   0   5     1791.59     1559.65    197.42 o 
 -26   0   5    19766.15    19944.81    752.39 o 
 -24   0   5     3025.23     2540.79    138.23 o 
 -22   0   5    23735.46    25185.42    938.18 o 
 -20   0   5     6351.19     6837.18    276.65 o 
 -18   0   5    12343.67    11224.98    501.23 o 
 -16   0   5    15337.57    14137.58    514.81 o 
 -14   0   5    29096.05    29676.01   1138.84 o 
 -12   0   5    12973.34    12418.71    428.91 o 
 -10   0   5      266.93      296.07     46.06 o 
  -8   0   5       31.98       72.37     39.47 o 
  -6   0   5    11501.75    12608.68    349.69 o 
  -4   0   5       36.93        0.00     26.32 o 
  -2   0   5     8730.26     9626.26    283.51 o 
   0   0   5    48755.61    49974.57   1584.38 o 
   2   0   5      680.99      710.65     46.06 o 
   4   0   5     2475.62     2178.87     92.16 o 
   6   0   5      576.04      730.36     59.22 o 
   8   0   5     6478.45     6521.92    230.57 o 
  10   0   5     1316.39     1585.95     78.97 o 
  12   0   5     2530.14     2415.62    105.31 o 
  14   0   5     3504.97     3508.76    125.08 o 
  16   0   5       54.70       26.32     39.47 o 
  18   0   5      406.37      467.14     46.06 o 
  20   0   5      952.06     1059.37     92.12 o 
  22   0   5     1427.38     1552.96    125.03 o 
  24   0   5       92.95       32.90     52.63 o 
  26   0   5     9018.59     9155.56    434.72 o 
  28   0   5        2.21      -46.05     59.21 o 
  30   0   5     2084.64     1947.87    217.16 o 
  32   0   5      233.05      236.85    105.27 o 
  34   0   5      320.28      309.22    184.22 o 
  36   0   5        0.26      177.63    125.00 o 
  40   0   5       69.05      -46.05    256.58 o 
 -49   1   5     1434.92     1375.21    243.46 o 
 -47   1   5      270.63      447.38    125.00 o 
 -45   1   5     4823.33     5173.75    408.11 o 
 -43   1   5      254.96      322.38    125.00 o 
 -41   1   5     6110.20     6972.03    447.68 o 
 -39   1   5     1230.08     1026.47    138.18 o 
 -37   1   5     5024.80     5562.71    394.98 o 
 -35   1   5       33.44     -118.42    131.58 o 
 -33   1   5     1229.55     1408.14    203.98 o 
 -31   1   5     2679.30     2658.92    197.44 o 
 -29   1   5     1275.15     1125.22    144.77 o 
 -27   1   5     3642.65     3515.18    289.64 o 
 -25   1   5      722.93      611.92     92.12 o 
 -23   1   5     8311.92     8077.44    421.66 o 
 -21   1   5     2123.42     2185.07    111.89 o 
 -19   1   5    17883.16    18385.56    712.98 o 
 -17   1   5     5739.04     5816.02    250.29 o 
 -15   1   5    13975.58    14226.61    455.30 o 
 -13   1   5     1490.93     1645.30    125.04 o 
 -11   1   5    15004.81    14755.38    481.94 o 
  -9   1   5      539.21      532.97     52.64 o 
  -7   1   5     7510.94     7520.49    276.83 o 
  -5   1   5    16477.16    16012.71    581.32 o 
  -3   1   5    19501.56    19091.90    687.52 o 
  -1   1   5     3347.53     3009.06    118.52 o 
   1   1   5     5026.97     5170.70    158.08 o 
   3   1   5    23379.89    23851.29   1018.61 o 
   5   1   5     7544.97     7440.04    237.24 o 
   7   1   5    21048.59    21178.88    568.29 o 
   9   1   5     4403.18     4135.24    125.11 o 
  11   1   5     6968.55     6943.41    197.63 o 
  13   1   5       49.92       32.90     32.90 o 
  15   1   5     2994.33     3008.13    111.90 o 
  17   1   5     2684.63     2718.30    111.89 o 
  19   1   5     1313.08     1355.54     92.12 o 
  21   1   5      720.05      789.56     65.80 o 
  23   1   5     4908.78     5036.37    184.34 o 
  25   1   5     2352.31     2250.72    111.88 o 
  27   1   5     5748.23     5932.01    263.35 o 
  29   1   5     1018.97     1065.93     92.12 o 
  31   1   5     2271.99     2237.45    144.78 o 
  33   1   5     1050.78      809.31    105.28 o 
  35   1   5      560.78      677.68    118.43 o 
  37   1   5      798.01      789.55    105.27 o 
  39   1   5       51.08      184.21     98.69 o 
 -48   2   5     1976.79     1585.85    296.11 o 
 -46   2   5     1131.90     1204.10    164.49 o 
 -44   2   5     4602.03     4647.08    401.52 o 
 -42   2   5     1044.97      881.69    138.17 o 
 -40   2   5      871.49     1144.86    171.07 o 
 -38   2   5     1208.70     1065.95    157.92 o 
 -36   2   5      696.13      782.97    177.65 o 
 -34   2   5     2171.79     2184.84    263.23 o 
 -32   2   5     2579.71     2764.15    210.60 o 
 -30   2   5      275.90      269.75    105.27 o 
 -28   2   5      512.34      190.81    118.43 o 
 -26   2   5      723.39      611.92    118.44 o 
 -24   2   5     1637.13     1520.16    151.36 o 
 -22   2   5     8022.32     8479.03    513.88 o 
 -18   2   5     7296.97     6542.16    270.12 o 
 -16   2   5     2136.76     1869.24    105.31 o 
 -14   2   5     8685.63     8818.96    375.70 o 
 -12   2   5     1685.09     1599.29     92.14 o 
 -10   2   5     9611.14     9593.54    349.46 o 
  -8   2   5     1289.43     1039.80     72.39 o 
  -6   2   5    21853.84    22346.39    694.40 o 
  -4   2   5     6293.44     6246.31    224.02 o 
  -2   2   5     7946.37     7698.81    237.29 o 
   0   2   5    10132.56     9825.92    270.38 o 
   2   2   5     1315.32     1289.87     72.39 o 
   4   2   5    38336.89    37349.89   1068.09 o 
   6   2   5       55.44      111.84     32.90 o 
   8   2   5     7047.44     7424.99    197.65 o 
  10   2   5     1230.52     1283.20     65.81 o 
  12   2   5     7407.92     7055.55    223.99 o 
  14   2   5      703.69      704.04     59.22 o 
  16   2   5     6677.18     6935.23    204.17 o 
  18   2   5     3997.11     4219.75    144.83 o 
  20   2   5     1564.18     1618.81     85.55 o 
  22   2   5     9937.92    11246.09    368.94 o 
  24   2   5     2051.76     2178.25    111.87 o 
  26   2   5     8230.96     9279.65    507.12 o 
  28   2   5     2157.71     1836.03    105.29 o 
  30   2   5     6245.48     6781.40    276.52 o 
  32   2   5      131.04       65.79     52.63 o 
  34   2   5     1925.96     1868.83    118.45 o 
  36   2   5      925.20      671.12     78.96 o 
  38   2   5     1461.86     1546.30    111.86 o 
  40   2   5     1242.28      908.01    217.13 o 
 -49   3   5     1124.28     1243.57    210.55 o 
 -47   3   5      555.78      401.34    131.59 o 
 -45   3   5      804.56      881.66    184.23 o 
 -43   3   5      245.23      282.90    157.90 o 
 -41   3   5      746.83      671.11    144.75 o 
 -39   3   5        6.38      -59.21    118.42 o 
 -37   3   5      772.78      914.56    171.07 o 
 -35   3   5      244.78      151.32    138.16 o 
 -33   3   5     1548.88     1480.57    177.67 o 
 -31   3   5      604.58      730.33    131.59 o 
 -29   3   5     2393.60     2079.68    177.69 o 
 -25   3   5     1889.93     1757.11    164.52 o 
 -23   3   5     8097.64     8175.50    415.03 o 
 -21   3   5     5141.18     5202.06    296.32 o 
 -17   3   5     1857.98     1967.82    138.21 o 
 -15   3   5    11775.16    12173.41    560.53 o 
 -13   3   5     1759.74     1526.88     92.14 o 
 -11   3   5      407.50      500.05     59.22 o 
  -9   3   5     4108.05     4332.91    164.62 o 
  -7   3   5      389.99      302.66     46.06 o 
  -5   3   5     6016.75     5784.26    191.05 o 
  -3   3   5      488.27      394.78     39.48 o 
  -1   3   5    14322.95    15338.69    561.01 o 
   1   3   5    16325.49    17305.33    561.22 o 
   3   3   5    10718.92    10761.45    362.67 o 
   5   3   5    12971.55    12909.43    461.76 o 
   7   3   5     7933.55     7808.31    237.21 o 
   9   3   5     4515.23     3917.83    138.28 o 
  11   3   5     7135.93     6831.18    237.15 o 
  13   3   5      992.17     1046.24     59.22 o 
  15   3   5    14446.73    14606.86    428.64 o 
  17   3   5      308.07      434.23     46.06 o 
  19   3   5     7292.80     7541.11    204.17 o 
  21   3   5     5128.58     5326.28    164.59 o 
  23   3   5     4236.75     3936.50    184.32 o 
  25   3   5     4400.77     4173.47    138.24 o 
  27   3   5     5188.13     5806.43    223.83 o 
  29   3   5     3673.53     3889.90    157.97 o 
  31   3   5     3413.27     3396.10    157.96 o 
  33   3   5     4996.89     5397.78    197.48 o 
  35   3   5      132.88       59.21     46.05 o 
  37   3   5     2204.42     2112.34    131.61 o 
  39   3   5       25.89       92.11    118.42 o 
 -48   4   5     1243.46      960.65    177.65 o 
 -46   4   5      431.86      361.86    138.16 o 
 -44   4   5      492.15      407.92    184.22 o 
 -42   4   5     1147.54      934.33    177.65 o 
 -40   4   5     1043.07     1079.08    164.49 o 
 -38   4   5      577.86      500.04    131.59 o 
 -36   4   5      831.49      677.70    144.75 o 
 -34   4   5     2698.18     2948.39    263.25 o 
 -32   4   5     1359.27     1158.11    164.50 o 
 -30   4   5      419.58      506.61    111.85 o 
 -28   4   5      362.64      447.39    111.85 o 
 -26   4   5     3072.42     2929.00    230.37 o 
 -24   4   5     1677.62     1493.82    151.36 o 
 -22   4   5     8015.24     8392.66    520.42 o 
 -20   4   5      289.42      210.54     92.11 o 
 -18   4   5     8642.30     9218.25    415.12 o 
 -14   4   5    16069.11    16142.27   1003.12 o 
 -12   4   5     3374.81     3508.97    197.50 o 
 -10   4   5      901.72     1013.35     72.38 o 
  -8   4   5    13152.40    12930.41    540.97 o 
  -6   4   5      258.01      190.80     39.48 o 
  -4   4   5     9470.88     9453.31    283.47 o 
  -2   4   5     1690.15     2099.45    111.88 o 
   0   4   5    18065.21    17566.06    594.34 o 
   2   4   5      568.04      493.48     59.22 o 
   4   4   5    25196.50    25343.07    859.54 o 
   6   4   5     1942.44     1803.31     85.56 o 
   8   4   5    38046.42    38517.71   1265.37 o 
  10   4   5     1486.85     1651.76     78.97 o 
  12   4   5     9980.26     9970.82    309.73 o 
  14   4   5     6206.02     6045.58    197.57 o 
  16   4   5      676.29      638.23     46.06 o 
  18   4   5     3729.09     3942.99    138.24 o 
  20   4   5      260.18      276.33     32.90 o 
  22   4   5     8638.88     9300.43    467.66 o 
  24   4   5      469.44      263.18     59.21 o 
  26   4   5     5077.54     5319.20    151.41 o 
  28   4   5       31.53       26.32     19.74 o 
  30   4   5     3768.48     3751.66    151.38 o 
  32   4   5      415.08      342.12     32.90 o 
  34   4   5     2501.37     2467.79    105.29 o 
  36   4   5      488.76      592.14    105.27 o 
  38   4   5      651.55      480.30    256.60 o 
  40   4   5     1010.13      592.17    256.61 o 
 -47   5   5      350.91      467.12    138.16 o 
 -45   5   5     3045.58     3330.01    309.31 o 
 -43   5   5       72.86       92.11    111.84 o 
 -41   5   5     4140.58     3982.10    296.19 o 
 -39   5   5      250.52      184.22    118.43 o 
 -37   5   5     3642.02     3850.35    302.76 o 
 -35   5   5     1949.02     1809.65    204.00 o 
 -33   5   5     3109.15     3297.37    283.01 o 
 -29   5   5     6000.19     5833.76    368.73 o 
 -27   5   5     2662.29     2724.73    217.19 o 
 -25   5   5     3652.14     3297.86    236.97 o 
 -23   5   5    16470.99    16891.56    765.10 o 
 -21   5   5      468.86      480.30     92.11 o 
 -17   5   5     3718.49     3857.77    230.41 o 
 -15   5   5    11368.06    11444.43    527.39 o 
 -13   5   5     8268.52     8321.99    474.41 o 
 -11   5   5    10786.78    10646.86    487.84 o 
  -9   5   5     2436.71     2494.62    204.05 o 
  -7   5   5     6012.31     6349.65    243.71 o 
  -5   5   5     4982.65     4945.70    270.00 o 
  -3   5   5     4621.38     4379.03    256.82 o 
  -1   5   5     7629.48     7511.27    441.45 o 
   1   5   5     8514.94     8079.10    441.52 o 
   3   5   5     5771.86     5532.37    296.38 o 
   5   5   5     4631.64     5043.79    309.48 o 
   7   5   5    10856.54    10777.40    573.48 o 
   9   5   5    18695.16    18275.57    884.41 o 
  11   5   5     9201.10     9211.39    527.12 o 
  13   5   5     1838.95     1697.87    111.88 o 
  15   5   5     2551.55     2599.71    151.38 o 
  17   5   5      282.98      263.17     78.95 o 
  19   5   5     2690.88     2448.31    138.21 o 
  21   5   5     1874.25     2112.39    131.61 o 
  23   5   5     7048.76     7553.00    368.76 o 
  25   5   5     2031.96     1993.94    138.19 o 
  27   5   5     5594.45     5411.57    283.09 o 
  29   5   5      988.72      967.22    111.86 o 
  31   5   5     1134.25      934.34    118.44 o 
  33   5   5      684.86      526.36    111.85 o 
  35   5   5      875.65      921.14    105.27 o 
  37   5   5      954.42      822.45    118.43 o 
  39   5   5      308.42      480.28    230.27 o 
 -46   6   5      861.42     1006.67    190.81 o 
 -44   6   5     2730.35     2625.76    342.20 o 
 -42   6   5     1027.04      954.06    328.99 o 
 -40   6   5     3880.67     3870.09    322.51 o 
 -38   6   5     3380.18     3159.12    250.10 o 
 -36   6   5     2915.10     3316.94    230.34 o 
 -34   6   5     2052.34     2342.70    368.51 o 
 -32   6   5      212.47      164.48    125.00 o 
 -30   6   5     8122.22     8074.34    520.29 o 
 -28   6   5     1013.61      671.15    118.44 o 
 -26   6   5    19186.43    20086.65   1095.04 o 
 -24   6   5     2093.11     2132.24    177.69 o 
 -22   6   5    14883.89    14459.99    811.03 o 
 -20   6   5     4913.87     5365.98    355.54 o 
 -18   6   5    19193.43    19138.04   1088.89 o 
 -16   6   5     4914.34     4641.98    243.62 o 
 -14   6   5     2862.18     2672.38    157.97 o 
 -12   6   5     8815.17     8915.15    415.12 o 
 -10   6   5     2091.23     2165.30    125.05 o 
  -8   6   5     5165.29     4952.05    309.50 o 
  -6   6   5     1283.51     1434.56    125.03 o 
  -4   6   5     6910.44     6429.25    401.83 o 
  -2   6   5        6.58       13.16     65.79 o 
   0   6   5     9744.25     9595.91    566.79 o 
   2   6   5     3024.48     2896.31    217.22 o 
   4   6   5     5308.31     5287.82    381.93 o 
   6   6   5      399.91      381.61    118.43 o 
   8   6   5     1387.15     1217.39    131.61 o 
  10   6   5     1547.55     1605.67    138.19 o 
  12   6   5     3877.24     3627.19    243.57 o 
  14   6   5     1661.04     1539.86    125.03 o 
  16   6   5      275.61      250.01     72.37 o 
  18   6   5     3319.06     3422.64    177.71 o 
  20   6   5     1192.90     1092.29    105.28 o 
  22   6   5     1494.43     1375.27    125.02 o 
  24   6   5      543.25      519.77     85.53 o 
  26   6   5      850.27      802.72     98.69 o 
  28   6   5     1427.36     1454.20    118.44 o 
  30   6   5     3905.83     4074.17    250.11 o 
  32   6   5      439.28      342.12     85.53 o 
  34   6   5     1709.01     1658.20    151.34 o 
  36   6   5      361.06      263.17    217.11 o 
  38   6   5     1365.92     1539.69    368.47 o 
 -45   7   5     2612.31     2586.22    322.45 o 
 -43   7   5      408.22      361.86    144.74 o 
 -41   7   5     1883.23     1868.80    256.63 o 
 -39   7   5       99.24      -39.47     98.69 o 
 -37   7   5     2963.72     2948.37    250.08 o 
 -35   7   5      238.85      269.75    111.85 o 
 -33   7   5     3036.63     3988.31    638.39 o 
 -31   7   5     1829.99     2138.65    190.83 o 
 -29   7   5     7012.81     7427.73    480.70 o 
 -27   7   5      240.62      315.80    118.43 o 
 -25   7   5     3109.00     3297.47    276.43 o 
 -23   7   5      382.56      618.46    131.59 o 
 -21   7   5     4873.94     4898.24    296.26 o 
 -19   7   5    11243.56    11064.75    487.67 o 
 -17   7   5     3976.30     3962.98    171.16 o 
 -15   7   5     5511.69     5741.89    237.05 o 
 -13   7   5      506.32      401.35     85.53 o 
 -11   7   5    10823.10    10822.04    553.62 o 
  -9   7   5     1176.53      967.30    144.77 o 
  -7   7   5     4988.33     4892.33    329.23 o 
  -5   7   5     7300.82     7081.21    395.23 o 
  -3   7   5     8153.79     8182.45    507.29 o 
  -1   7   5     9918.72    10076.15    573.33 o 
   1   7   5     4925.45     5122.67    342.39 o 
   3   7   5     7066.36     7199.20    414.96 o 
   5   7   5     1699.11     1730.75    151.36 o 
   7   7   5     5549.93     5149.26    302.90 o 
   9   7   5      394.90      559.25    157.91 o 
  11   7   5     2193.51     1704.51    210.60 o 
  13   7   5     3296.83     3370.04    243.54 o 
  15   7   5     2613.71     2718.11    296.16 o 
  17   7   5      313.80      342.12     85.53 o 
  19   7   5     1866.03     1882.05    118.45 o 
  21   7   5     1559.22     1427.92    138.19 o 
  23   7   5     2259.02     2013.73    151.36 o 
  25   7   5     1032.65     1151.46    105.28 o 
  27   7   5      747.01      750.07     92.11 o 
  29   7   5      328.47      394.75     65.79 o 
  31   7   5      792.31      789.55     92.11 o 
  33   7   5     1090.26     1236.99    131.59 o 
  35   7   5      446.16      453.97    210.54 o 
  37   7   5      787.47     1223.79    250.02 o 
 -44   8   5      718.39      730.32    177.65 o 
 -42   8   5      873.95      776.39    177.65 o 
 -40   8   5     1915.49     1717.46    236.89 o 
 -38   8   5     1039.75      927.74    184.23 o 
 -36   8   5     1391.90     1388.38    190.82 o 
 -34   8   5     2763.01     2461.32    250.08 o 
 -32   8   5      164.96      230.27    111.84 o 
 -30   8   5     4111.79     4522.01    454.18 o 
 -28   8   5      842.73      855.36    138.17 o 
 -26   8   5      925.61     1171.20    144.75 o 
 -24   8   5     3115.19     3461.97    263.27 o 
 -22   8   5      540.96      519.78    138.17 o 
 -20   8   5     4279.02     4588.30    236.99 o 
 -18   8   5      963.21      835.65     92.12 o 
 -16   8   5      474.64      526.36    131.59 o 
 -14   8   5     3075.27     3205.45    223.79 o 
 -12   8   5      374.28      453.98     85.53 o 
 -10   8   5     6180.75     6670.92    335.85 o 
  -8   8   5     3471.36     3521.68    223.81 o 
  -6   8   5     8143.88     8524.18    566.52 o 
  -4   8   5     8920.39     8966.66    599.53 o 
  -2   8   5     7528.57     7568.25    395.21 o 
   0   8   5     6333.90     6631.62    434.64 o 
   2   8   5     1049.26     1454.19    190.82 o 
   4   8   5     6259.39     6782.82    487.31 o 
   6   8   5     1352.55     1256.84    164.51 o 
   8   8   5     4943.27     5003.65    355.52 o 
  10   8   5      276.97      223.69    111.85 o 
  12   8   5     6159.79     6308.06    480.68 o 
  14   8   5     1046.78      986.99    171.08 o 
  16   8   5     3077.18     2856.43    276.43 o 
  18   8   5     2930.56     2974.81    197.44 o 
  20   8   5     4150.66     4199.55    236.97 o 
  22   8   5     3413.05     3508.03    190.87 o 
  24   8   5     4117.01     3824.22    256.70 o 
  26   8   5     2112.50     2395.32    157.93 o 
  28   8   5       59.50        6.58     72.37 o 
  30   8   5     4888.86     4982.89    355.45 o 
  32   8   5       90.18      118.42    171.06 o 
 -41   9   5      844.06      697.43    217.13 o 
 -39   9   5      449.67      368.44    164.48 o 
 -37   9   5      793.09      684.27    131.59 o 
 -35   9   5      883.45      881.67    144.75 o 
 -33   9   5     1074.16      901.43    131.60 o 
 -31   9   5      721.73      638.21    144.75 o 
 -29   9   5     2697.88     2665.34    217.18 o 
 -27   9   5     2088.09     2276.91    236.90 o 
 -25   9   5     1507.87     1230.50    164.51 o 
 -23   9   5     7792.56     8330.72    691.48 o 
 -21   9   5      208.18      440.80    111.85 o 
 -19   9   5     8512.89     8937.90    652.07 o 
 -17   9   5      443.08      690.84    131.59 o 
 -15   9   5     6753.13     6242.78    408.28 o 
 -13   9   5     1032.48     1329.15    151.34 o 
 -11   9   5     9378.21     9512.94    527.03 o 
  -9   9   5      121.62       59.21    105.27 o 
  -7   9   5     7295.69     7580.55    533.47 o 
  -5   9   5     1416.86     1276.59    144.77 o 
  -3   9   5     5670.69     5636.33    355.56 o 
  -1   9   5     3943.03     4324.90    283.06 o 
   1   9   5     3206.95     3185.72    223.79 o 
   3   9   5      925.36      855.38    164.50 o 
   5   9   5      971.30     1118.58    138.18 o 
   7   9   5     4438.84     4423.81    381.82 o 
   9   9   5     4240.52     4469.72    322.56 o 
  11   9   5     8655.55     9201.46    520.34 o 
  13   9   5      887.95     1092.24    203.97 o 
  15   9   5     9357.87    10934.10    638.92 o 
  17   9   5     1177.23     1144.91    243.46 o 
  19   9   5    10025.42    10987.00    658.69 o 
  21   9   5     2476.47     2316.48    144.78 o 
  23   9   5     4179.45     4041.43    269.87 o 
  25   9   5     2748.28     2790.34    177.69 o 
  27   9   5     2314.72     2415.09    190.84 o 
  29   9   5     2418.95     2540.14    177.68 o 
  31   9   5      865.96      809.29     85.53 o 
  33   9   5     2631.69     2237.45    375.10 o 
 -40  10   5      391.56      348.70    197.38 o 
 -38  10   5      343.79      164.48    177.64 o 
 -36  10   5      397.83      631.61    157.90 o 
 -34  10   5     2216.12     2612.48    631.73 o 
 -32  10   5      902.78      625.07    447.42 o 
 -30  10   5     2786.63     2441.57    440.93 o 
 -28  10   5     1233.85      552.71    309.26 o 
 -26  10   5     3024.61     2968.18    493.60 o 
 -24  10   5      318.40      552.66    111.85 o 
 -22  10   5     6295.18     5774.26    487.22 o 
 -20  10   5     1913.82     1967.59    197.42 o 
 -18  10   5     6765.88     6545.21    467.51 o 
 -16  10   5      131.43      276.32    111.84 o 
 -14  10   5     5277.77     5029.88    401.60 o 
 -12  10   5     4083.08     4068.06    362.04 o 
 -10  10   5     3068.81     2836.73    223.78 o 
  -8  10   5    15120.25    16145.41    896.60 o 
  -6  10   5     5301.98     5813.50    322.61 o 
  -4  10   5     7759.92     8278.66    487.37 o 
  -2  10   5      644.84      736.91    118.43 o 
   0  10   5     3150.50     3304.08    289.60 o 
   2  10   5      357.61      263.17    138.17 o 
   4  10   5     3564.93     3534.61    289.61 o 
   6  10   5      635.13      467.15    157.91 o 
   8  10   5     3719.57     3929.56    375.18 o 
  10  10   5     2709.87     2066.52    276.41 o 
  12  10   5     2696.30     2856.25    256.67 o 
  14  10   5     3337.66     3218.44    329.08 o 
  16  10   5     1037.00     1526.51    210.55 o 
  18  10   5     4166.88     3817.67    381.77 o 
  20  10   5      331.08      203.96     92.11 o 
  22  10   5     3122.27     2961.58    230.34 o 
  24  10   5       54.70       72.37     85.53 o 
  26  10   5     1586.06     1677.92    177.66 o 
  28  10   5      422.92      394.76     72.37 o 
  30  10   5     1947.29     1974.09    309.27 o 
  32  10   5      963.40      829.03    335.56 o 
 -37  11   5     1636.10     1033.07    500.09 o 
 -35  11   5      175.09      138.16    309.22 o 
 -33  11   5     3299.57     3705.25    598.90 o 
 -31  11   5      905.62     1322.50    335.56 o 
 -29  11   5     3292.86     2928.71    500.18 o 
 -27  11   5     1480.67     1309.44    355.32 o 
 -25  11   5      372.50      460.55    105.27 o 
 -23  11   5     1347.43     1033.06    138.18 o 
 -21  11   5      899.79      881.68    111.85 o 
 -19  11   5     2173.75     2480.93    223.74 o 
 -17  11   5     2093.77     2092.66    184.26 o 
 -15  11   5     2591.81     2652.19    217.18 o 
 -13  11   5      190.05      203.95    111.85 o 
 -11  11   5     4795.33     5358.58    375.23 o 
  -9  11   5      729.51      579.01    157.91 o 
  -7  11   5     7167.94     7395.06    546.56 o 
  -5  11   5      963.09      940.91    177.65 o 
  -3  11   5    10221.75    11245.23    770.76 o 
  -1  11   5      824.69      888.26    164.49 o 
   1  11   5     2680.77     2395.58    236.93 o 
   3  11   5     1008.59      914.60    157.92 o 
   5  11   5     1501.51     1473.97    197.41 o 
   7  11   5     2672.14     2685.12    309.32 o 
   9  11   5     2029.85     1763.61    263.22 o 
  11  11   5     4002.38     4146.76    394.93 o 
  13  11   5      565.16      684.26    256.60 o 
  15  11   5     1131.28     1427.83    263.19 o 
  17  11   5     1178.52     1006.72    217.14 o 
  19  11   5     1231.87     1309.40    256.62 o 
  21  11   5      296.17      111.85     92.11 o 
  23  11   5      868.96      769.81    125.01 o 
  25  11   5      399.37      342.12     78.95 o 
  27  11   5     1542.02     1566.05    131.60 o 
  29  11   5      350.26      375.02    250.01 o 
 -34  12   5     1992.48     2467.62    500.10 o 
 -32  12   5      234.53      243.43    348.69 o 
 -30  12   5     2687.31     2441.49    519.89 o 
 -28  12   5       39.90     -302.63    302.63 o 
 -26  12   5     4475.25     4633.86    348.86 o 
 -24  12   5      248.67      289.48    111.85 o 
 -22  12   5     3095.84     3514.40    309.32 o 
 -20  12   5     1516.39     1710.83    177.66 o 
 -18  12   5     2213.22     2474.34    197.42 o 
 -16  12   5     8352.89     7777.43    533.42 o 
 -14  12   5     1774.89     1717.48    230.31 o 
 -12  12   5     6227.56     6755.10    474.04 o 
 -10  12   5     1958.95     2204.48    190.84 o 
  -8  12   5     3861.89     3962.42    302.78 o 
  -6  12   5     3979.67     3797.93    296.20 o 
  -4  12   5      414.56      625.04    190.80 o 
  -2  12   5      297.16      256.59    138.16 o 
   0  12   5     2787.27     3395.91    309.32 o 
   2  12   5      585.24      605.31    144.75 o 
   4  12   5     2477.48     2599.47    282.98 o 
   6  12   5       69.30     -111.84    197.37 o 
   8  12   5     2523.26     2796.90    355.37 o 
  10  12   5      520.03      289.49    144.75 o 
  12  12   5     2389.13     2296.69    236.91 o 
  14  12   5     1797.39     1717.46    250.05 o 
  16  12   5     1899.12     2184.68    302.70 o 
  18  12   5     3739.60     3823.94    513.37 o 
  20  12   5     1690.53     1513.44    203.99 o 
  22  12   5     2234.01     2191.31    157.93 o 
  24  12   5      399.34      361.86     98.69 o 
  26  12   5      526.63      276.33    131.59 o 
 -31  13   5     1017.69      921.15    414.52 o 
 -29  13   5     3543.42     3060.34    533.09 o 
 -27  13   5      679.22      598.73    131.59 o 
 -25  13   5     1999.53     1934.63    210.57 o 
 -23  13   5     1892.92     2138.60    197.41 o 
 -21  13   5      109.88      138.16    105.27 o 
 -19  13   5     3252.01     3257.77    250.09 o 
 -17  13   5       51.61      -65.79     98.69 o 
 -15  13   5     2249.69     2007.10    223.74 o 
 -13  13   5      219.17      263.17    118.42 o 
 -11  13   5     3359.10     3521.11    289.59 o 
  -9  13   5     1073.58     1184.36    197.39 o 
  -7  13   5     1615.55     1526.61    223.73 o 
  -5  13   5      999.81      697.45    151.33 o 
  -3  13   5     3988.74     4377.05    388.34 o 
  -1  13   5     1541.74     1638.46    243.47 o 
   1  13   5     1630.63     1888.52    263.21 o 
   3  13   5      334.27      618.45    197.38 o 
   5  13   5      122.38       59.21    203.95 o 
   7  13   5     1430.15     1730.55    217.14 o 
   9  13   5      415.38      335.54    184.22 o 
  11  13   5     1333.81     1526.55    256.62 o 
  13  13   5      198.79      190.79    138.16 o 
  15  13   5     3906.85     3481.73    348.83 o 
  17  13   5       84.53      302.64    197.37 o 
  19  13   5     2289.50     2171.58    289.54 o 
  21  13   5       61.93       85.53    131.58 o 
  23  13   5      742.23      769.80    184.23 o 
 -28  14   5      277.91      328.96    368.43 o 
 -26  14   5      920.32      559.27    144.75 o 
 -24  14   5       97.36       39.47    105.26 o 
 -22  14   5      511.80      565.82    151.32 o 
 -20  14   5      730.82      940.87    171.07 o 
 -18  14   5        0.09       26.32    157.90 o 
 -16  14   5      223.41      256.59    157.90 o 
 -14  14   5     1222.26     1296.23    217.14 o 
 -12  14   5     1075.02     1236.99    164.49 o 
 -10  14   5     1925.07     2217.59    184.25 o 
  -8  14   5     1888.19     2020.17    217.15 o 
  -6  14   5     1243.84     1184.38    157.92 o 
  -4  14   5     1686.30     1954.32    230.31 o 
  -2  14   5     1239.00     1335.72    144.76 o 
   0  14   5      900.41     1158.02    236.87 o 
   2  14   5      645.71      796.11    164.49 o 
   4  14   5      922.81      585.59    197.39 o 
   6  14   5       36.10      144.74    151.32 o 
   8  14   5      860.19      704.02    184.23 o 
  10  14   5     1278.98     1197.54    217.14 o 
  12  14   5     1778.86     1362.10    203.99 o 
  14  14   5     2027.39     1809.60    236.89 o 
  16  14   5      505.78      223.70    315.81 o 
  18  14   5      528.88      506.61    184.22 o 
 -23  15   5       59.51      177.63    151.32 o 
 -21  15   5      581.40      486.87    144.75 o 
 -19  15   5      140.21      388.17    164.48 o 
 -17  15   5      203.39     -131.58    164.48 o 
 -15  15   5     1225.77     1368.60    197.39 o 
 -13  15   5      100.55       59.21    138.16 o 
 -11  15   5     5926.20     6194.66    421.32 o 
  -9  15   5      106.15       13.16    203.95 o 
  -7  15   5     4777.61     5239.51    375.19 o 
  -5  15   5      217.80      157.90    144.74 o 
  -3  15   5     2570.50     2875.80    282.97 o 
  -1  15   5      105.93      190.79    157.90 o 
   1  15   5     1036.03     1197.51    210.55 o 
   3  15   5      452.77      611.87    177.64 o 
   5  15   5      595.70      861.90    203.96 o 
   7  15   5     1551.56     1506.83    250.04 o 
   9  15   5       20.40      197.37    190.79 o 
  11  15   5     3274.12     3896.05    329.06 o 
  13  15   5       48.52       13.16    177.63 o 
 -14  16   5       50.96      342.11    190.79 o 
 -12  16   5     1151.65      894.85    190.81 o 
 -10  16   5      365.99      164.48    157.90 o 
  -8  16   5     1647.13     1421.30    210.56 o 
  -6  16   5      921.95      782.97    236.87 o 
  -4  16   5     2015.15     1816.17    250.05 o 
  -2  16   5      618.53      664.52    197.38 o 
   0  16   5     1576.66     1618.69    236.88 o 
   2  16   5      129.83      348.69    197.37 o 
   4  16   5     2192.05     2461.08    282.96 o 
   6  16   5      202.62       32.90    190.79 o 
 -19 -15   6       56.66       92.11    190.79 o 
 -17 -15   6      907.47      822.45    151.33 o 
 -15 -15   6     1174.09     1013.28    164.49 o 
 -13 -15   6     2053.47     2079.39    203.99 o 
 -11 -15   6     1225.24     1552.84    171.08 o 
  -9 -15   6      856.58      809.29    151.33 o 
  -7 -15   6     1495.03     1401.54    157.92 o 
  -5 -15   6     1378.65     1421.26    184.24 o 
  -3 -15   6     1668.48     1849.01    171.08 o 
  -1 -15   6      513.45      434.24     98.69 o 
   1 -15   6     1501.96     1519.98    190.82 o 
   3 -15   6      102.10       59.21    105.26 o 
 -26 -14   6      129.47      -32.90    157.90 o 
 -24 -14   6       16.75      -72.37    151.32 o 
 -22 -14   6      301.81      506.60    177.64 o 
 -20 -14   6      204.77      243.43    171.06 o 
 -18 -14   6      913.60      815.87    171.07 o 
 -16 -14   6       16.63       72.37    118.42 o 
 -14 -14   6     3278.65     3231.40    223.76 o 
 -12 -14   6      317.17      394.75    138.16 o 
 -10 -14   6     2341.48     2013.67    171.10 o 
  -8 -14   6      118.63       46.05     78.95 o 
  -6 -14   6     1517.30     1566.05    138.18 o 
  -4 -14   6      150.22       65.79    111.84 o 
  -2 -14   6       57.91      151.32     85.53 o 
   0 -14   6       29.22        0.00     59.21 o 
   2 -14   6      324.42      421.07     92.11 o 
   4 -14   6     1644.86     1473.95    138.18 o 
   6 -14   6      324.14      361.86    203.96 o 
   8 -14   6     2761.91     2316.47    157.94 o 
 -29 -13   6     1019.24      651.39    177.65 o 
 -27 -13   6      342.99      164.48    157.90 o 
 -25 -13   6      236.26      125.00    118.42 o 
 -23 -13   6     1254.57     1125.15    144.76 o 
 -21 -13   6      269.41      197.38    118.43 o 
 -19 -13   6     2165.52     1941.25    171.09 o 
 -17 -13   6     1437.73     1454.18    157.92 o 
 -15 -13   6     3775.84     3613.36    217.20 o 
 -13 -13   6     1441.23     1434.45    151.34 o 
 -11 -13   6     1870.28     2059.65    151.35 o 
  -9 -13   6      952.65      802.72    105.27 o 
  -7 -13   6      650.33      697.42    105.27 o 
  -5 -13   6      236.65      328.96     92.11 o 
  -3 -13   6     1992.80     2026.78    144.77 o 
  -1 -13   6      139.54      217.11     78.95 o 
   1 -13   6      280.46      282.91     85.53 o 
   3 -13   6      717.99      526.36    111.85 o 
   5 -13   6       32.76       85.53     65.79 o 
   9 -13   6      684.17      605.31    171.07 o 
  11 -13   6     4178.30     3764.85    355.42 o 
 -34 -12   6     1323.84     1111.99    210.56 o 
 -32 -12   6     1612.49     1539.73    190.82 o 
 -30 -12   6     1459.84     1519.97    210.56 o 
 -28 -12   6      874.95      704.02    138.17 o 
 -26 -12   6     1430.33     1592.36    164.50 o 
 -24 -12   6      543.60      736.89    125.01 o 
 -22 -12   6     2203.50     2138.69    177.68 o 
 -20 -12   6     1806.45     1849.07    157.93 o 
 -18 -12   6     3779.67     3521.26    217.20 o 
 -16 -12   6      243.36      157.90     85.53 o 
 -14 -12   6     2478.03     2553.38    177.68 o 
 -12 -12   6      789.82      486.89    118.43 o 
 -10 -12   6     4877.52     5200.37    375.22 o 
  -8 -12   6      435.49      335.55     85.53 o 
  -6 -12   6     2071.71     2039.98    144.77 o 
  -4 -12   6     1802.37     1645.10    111.87 o 
  -2 -12   6      492.95      407.92     78.95 o 
   0 -12   6     2168.13     2099.23    131.61 o 
   2 -12   6      539.22      493.45     92.11 o 
   4 -12   6      370.46      355.28     65.79 o 
   6 -12   6      568.84      453.98     65.79 o 
   8 -12   6      818.32      625.06    144.75 o 
  10 -12   6      795.92      710.59    164.49 o 
  12 -12   6      647.40      434.24    144.75 o 
  14 -12   6      176.82       98.69    177.64 o 
  16 -12   6     1061.59      894.84    210.55 o 
 -37 -11   6     1367.67     1171.22    263.20 o 
 -35 -11   6      777.81      513.20    230.28 o 
 -33 -11   6     1821.88     1862.20    203.99 o 
 -31 -11   6      610.68      447.40    151.33 o 
 -29 -11   6     1734.24     1691.12    144.76 o 
 -27 -11   6       22.09       78.95    105.26 o 
 -25 -11   6     1380.51     1059.38    111.86 o 
 -23 -11   6     1196.49     1171.22    111.86 o 
 -21 -11   6     2678.34     2500.79    157.94 o 
 -19 -11   6     2103.56     1980.76    144.77 o 
 -17 -11   6      151.66      217.11     85.53 o 
 -15 -11   6     4359.10     4318.09    217.22 o 
 -13 -11   6     1723.23     1684.57    118.45 o 
 -11 -11   6     4118.73     4179.77    204.05 o 
  -9 -11   6     2190.57     2250.62    144.78 o 
  -7 -11   6     3386.39     3389.60    217.20 o 
  -5 -11   6     2097.28     2072.92    118.45 o 
  -3 -11   6     1036.19     1131.73     98.70 o 
  -1 -11   6      100.75       59.21     65.79 o 
   1 -11   6     2039.34     2263.74    131.61 o 
   3 -11   6       57.35      -13.16     52.63 o 
   5 -11   6     6472.13     7012.08    316.04 o 
   7 -11   6      848.89      835.62     65.80 o 
   9 -11   6     5146.85     5325.61    342.31 o 
  11 -11   6     1936.59     1678.02    157.93 o 
  13 -11   6     3797.42     3547.60    309.35 o 
  15 -11   6     1879.71     1993.85    256.63 o 
  17 -11   6      121.91       98.69    263.16 o 
  19 -11   6     2642.01     2112.45    394.85 o 
  21 -11   6      428.57      631.61    467.13 o 
 -38 -10   6      431.19      144.74    164.48 o 
 -36 -10   6     2202.62     2217.62    223.74 o 
 -34 -10   6       75.67        0.00    151.32 o 
 -32 -10   6     1847.14     1855.64    151.35 o 
 -30 -10   6       82.01       52.63     85.53 o 
 -28 -10   6      768.75      704.01    118.43 o 
 -26 -10   6      127.19       52.63     92.11 o 
 -24 -10   6      462.09      217.12     85.53 o 
 -22 -10   6      269.82      256.59     92.11 o 
 -20 -10   6     1033.01     1065.93    111.86 o 
 -18 -10   6     3811.61     3646.48    184.30 o 
 -16 -10   6      795.64      822.46     98.69 o 
 -14 -10   6     4080.24     4291.74    177.73 o 
 -12 -10   6      351.77      236.85     72.37 o 
 -10 -10   6     6473.54     7045.45    276.55 o 
  -8 -10   6     1021.04      835.64     98.70 o 
  -6 -10   6     6181.69     6511.90    243.62 o 
  -4 -10   6      735.90      769.82     78.96 o 
  -2 -10   6     4911.26     5259.99    230.41 o 
   0 -10   6     4695.43     5036.00    210.66 o 
   2 -10   6    10805.92    11278.91    467.76 o 
   4 -10   6     3628.08     3758.34    197.46 o 
   6 -10   6     1261.64     1230.47     78.96 o 
   8 -10   6     7370.92     7473.97    237.06 o 
  10 -10   6      981.04      855.37    171.07 o 
  12 -10   6     4182.92     4192.91    289.62 o 
  14 -10   6      474.63      230.28    131.59 o 
  16 -10   6     4317.87     4594.41    546.33 o 
  18 -10   6     1028.02     1250.15    315.83 o 
  20 -10   6     3098.64     3553.86    487.01 o 
  22 -10   6     1402.81     1546.29    467.18 o 
  24 -10   6     1046.78     1684.41    500.06 o 
  26 -10   6     1157.01     1519.93    440.84 o 
 -41  -9   6      406.95      210.54    118.43 o 
 -39  -9   6      831.33      947.45    197.39 o 
 -37  -9   6     1321.96      927.77    171.08 o 
 -35  -9   6       91.55       32.90     92.11 o 
 -33  -9   6     1971.55     2158.38    157.93 o 
 -31  -9   6     1079.92     1013.29    118.44 o 
 -29  -9   6      995.80      993.54    105.28 o 
 -27  -9   6      499.43      401.34     72.37 o 
 -25  -9   6     1231.42     1072.53    111.86 o 
 -23  -9   6      451.63      243.44     78.95 o 
 -21  -9   6     2880.92     2744.44    151.37 o 
 -19  -9   6       11.52       -6.58     72.37 o 
 -17  -9   6     5650.69     5839.90    217.27 o 
 -15  -9   6     2465.15     2579.81    138.20 o 
 -13  -9   6     1803.48     1875.47    118.45 o 
 -11  -9   6     6212.95     6492.41    237.05 o 
  -9  -9   6     1497.27     1743.79    118.45 o 
  -7  -9   6     5229.60     5332.85    223.85 o 
  -5  -9   6      908.38      927.75     98.70 o 
  -3  -9   6     7641.15     8324.66    335.88 o 
  -1  -9   6      379.99      407.92     65.79 o 
   1  -9   6     3624.34     3751.88    177.72 o 
   3  -9   6      956.11      875.12     72.38 o 
   5  -9   6     4124.15     4219.45    171.15 o 
   7  -9   6      650.59      651.38     59.22 o 
   9  -9   6     4579.11     4568.51    164.57 o 
  11  -9   6      374.92      467.13    111.85 o 
  13  -9   6     2109.04     1862.34    157.94 o 
  15  -9   6     1261.17      697.48    289.52 o 
  17  -9   6     3606.76     4014.89    467.31 o 
  19  -9   6     4136.89     4331.03    460.75 o 
  21  -9   6     1192.01     1177.80    368.47 o 
  23  -9   6     3847.88     3633.13    394.91 o 
  25  -9   6      124.36     -144.74    421.06 o 
  27  -9   6     2113.26     2487.41    486.95 o 
  29  -9   6      980.39     1006.69    552.69 o 
 -42  -8   6      391.98      355.28    223.69 o 
 -40  -8   6      622.23      585.57    184.22 o 
 -38  -8   6      163.49      -26.32    138.16 o 
 -36  -8   6      976.58      973.79     92.12 o 
 -34  -8   6      483.83      638.20     78.95 o 
 -32  -8   6      830.59      717.18     92.11 o 
 -30  -8   6     1768.72     1599.03    125.03 o 
 -28  -8   6     2108.97     1954.46    131.61 o 
 -26  -8   6     7834.26     8277.85    368.78 o 
 -24  -8   6     1062.75     1092.26     92.12 o 
 -22  -8   6     3698.46     3811.08    184.30 o 
 -20  -8   6      446.00      407.92     72.37 o 
 -18  -8   6     1810.86     1901.80    111.87 o 
 -16  -8   6      439.96      388.18     72.37 o 
 -14  -8   6     1966.00     2066.38    111.87 o 
 -12  -8   6     2168.77     1954.57    131.62 o 
 -10  -8   6     4522.48     4740.00    190.92 o 
  -8  -8   6     2716.57     2757.70    131.63 o 
  -6  -8   6     2504.56     2573.33    125.05 o 
  -4  -8   6     1864.29     1803.14     98.71 o 
  -2  -8   6     3388.14     3554.42    151.39 o 
   0  -8   6     1123.15     1085.71     78.96 o 
   2  -8   6     4799.04     5069.32    250.17 o 
   4  -8   6     1573.95     1638.53     92.13 o 
   6  -8   6     8411.02     8622.00    316.16 o 
   8  -8   6     3982.52     4206.26    177.73 o 
  10  -8   6     3404.95     3751.73    230.37 o 
  12  -8   6    11546.00    12163.11    612.77 o 
  14  -8   6     2550.80     2171.77    217.18 o 
  16  -8   6     3808.34     3343.70    408.09 o 
  18  -8   6      723.89      506.63    177.65 o 
  20  -8   6     4445.65     3956.04    362.03 o 
  22  -8   6      558.61      559.25    190.80 o 
  24  -8   6     1977.06     1506.92    315.86 o 
  26  -8   6      969.42      881.68    388.20 o 
  28  -8   6     1639.02     2145.12    460.61 o 
  30  -8   6     2568.95     3046.88    546.20 o 
  32  -8   6      591.84      388.18    328.97 o 
 -43  -7   6     1263.64      835.64    256.61 o 
 -41  -7   6      854.57      717.17    348.72 o 
 -39  -7   6      869.11      809.29    171.07 o 
 -37  -7   6     1320.46     1296.25    105.28 o 
 -35  -7   6      481.07      427.66     72.37 o 
 -33  -7   6     5567.73     5753.77    243.58 o 
 -31  -7   6     1466.56     1263.39    105.28 o 
 -29  -7   6     3496.93     3560.77    157.96 o 
 -27  -7   6      328.13      282.91     72.37 o 
 -25  -7   6      331.65      381.60     72.37 o 
 -23  -7   6     3088.52     2935.45    157.96 o 
 -21  -7   6     2908.76     2968.32    138.21 o 
 -19  -7   6      951.10      914.60     85.54 o 
 -17  -7   6     3725.76     3811.31    171.15 o 
 -15  -7   6      602.44      440.83     65.80 o 
 -13  -7   6     5298.25     5069.90    217.28 o 
 -11  -7   6     2437.21     2487.79    105.30 o 
  -9  -7   6     2652.58     2593.19    118.47 o 
  -7  -7   6     7665.62     7864.75    296.41 o 
  -5  -7   6      588.62      631.64     59.22 o 
  -3  -7   6     7341.53     7640.40    276.64 o 
  -1  -7   6      719.07      796.15     59.22 o 
   1  -7   6     3139.68     3119.95    131.64 o 
   3  -7   6     2624.18     2672.13    184.28 o 
   5  -7   6     4147.64     4377.72    217.24 o 
   7  -7   6      547.83      552.68     52.64 o 
   9  -7   6     5044.84     4931.19    243.60 o 
  11  -7   6      607.03      592.16    105.27 o 
  13  -7   6     2253.65     2388.90    190.85 o 
  15  -7   6     3944.71     4383.86    315.95 o 
  17  -7   6      501.45      500.03    250.02 o 
  19  -7   6     2102.29     1658.33    315.87 o 
  21  -7   6     1454.58     1316.03    190.82 o 
  23  -7   6      702.15      579.00    184.23 o 
  25  -7   6     1064.03      440.85    236.87 o 
  27  -7   6     1524.11     1092.29    401.39 o 
  29  -7   6     1061.38      927.74    401.36 o 
  31  -7   6      684.87      664.52    282.92 o 
  33  -7   6      672.84      598.73    381.61 o 
 -46  -6   6       61.02       98.69    210.53 o 
 -44  -6   6     4273.05     4528.32    408.07 o 
 -42  -6   6       15.80      184.21    164.47 o 
 -40  -6   6     2416.77     2737.57    368.52 o 
 -38  -6   6      631.33      572.41     72.37 o 
 -36  -6   6     2395.11     2638.90    151.36 o 
 -34  -6   6     1498.02     1434.47    105.28 o 
 -32  -6   6     1972.87     2053.14    125.03 o 
 -30  -6   6     5105.11     5352.15    256.75 o 
 -28  -6   6     4316.16     4476.22    197.48 o 
 -26  -6   6      858.13      736.93     78.96 o 
 -24  -6   6     3982.76     4226.04    184.31 o 
 -22  -6   6     7346.78     7257.66    256.85 o 
 -20  -6   6     7755.85     8094.82    309.57 o 
 -18  -6   6     6249.29     6223.03    210.73 o 
 -16  -6   6     2364.88     2283.75    105.30 o 
 -14  -6   6     8651.49     8926.79    270.11 o 
 -12  -6   6     3115.67     3442.55    190.89 o 
 -10  -6   6    10514.95    10524.80    322.93 o 
  -8  -6   6     2476.40     2547.12    111.89 o 
  -6  -6   6     4474.63     4720.66    177.77 o 
  -4  -6   6     7168.38     7080.87    230.54 o 
  -2  -6   6     2504.90     2560.29    111.89 o 
   0  -6   6     7327.58     7772.54    243.72 o 
   2  -6   6     4417.64     4470.32    164.59 o 
   4  -6   6     3668.97     3771.95    151.40 o 
   6  -6   6     3987.94     3956.41    144.83 o 
   8  -6   6     2467.75     2217.94    144.79 o 
  10  -6   6     1074.26     1039.64    111.86 o 
  12  -6   6     1879.04     1915.00    138.20 o 
  14  -6   6      399.01      447.40     85.53 o 
  16  -6   6     2331.98     2533.70    256.66 o 
  18  -6   6     2147.21     2138.76    230.33 o 
  20  -6   6     2599.81     2625.87    408.03 o 
  22  -6   6       28.36     -177.63    230.27 o 
  24  -6   6        9.15     -164.47    171.05 o 
  26  -6   6     2393.23     1789.97    348.78 o 
  28  -6   6     1024.34     1138.29    368.46 o 
  30  -6   6      184.14      164.48    236.85 o 
  32  -6   6      983.63      480.32    328.98 o 
  34  -6   6      889.49     1381.71    414.51 o 
 -47  -5   6     1244.64     1401.50    276.35 o 
 -43  -5   6     1135.93     1296.21    243.45 o 
 -41  -5   6     2360.99     2244.01    105.29 o 
 -39  -5   6     1200.22     1315.97    118.44 o 
 -37  -5   6     1342.56     1401.54     92.12 o 
 -35  -5   6      157.79       98.69     59.21 o 
 -33  -5   6     5019.14     5266.44    243.57 o 
 -31  -5   6      257.62      263.17     65.79 o 
 -29  -5   6     6968.43     7098.67    269.99 o 
 -27  -5   6     3754.65     3468.90    157.98 o 
 -25  -5   6    13019.44    13992.91    454.79 o 
 -23  -5   6     1685.24     1691.22    111.87 o 
 -21  -5   6    17383.43    17262.53    626.65 o 
 -19  -5   6     1711.88     1599.12     85.55 o 
 -17  -5   6     6521.81     6796.65    230.51 o 
 -15  -5   6     2140.30     2145.51     98.72 o 
 -13  -5   6      418.54      328.97     59.22 o 
 -11  -5   6      412.75      361.87     52.64 o 
  -9  -5   6     1007.43      908.06     65.80 o 
  -7  -5   6     8093.38     7787.48    263.54 o 
  -5  -5   6      319.07      394.76     52.63 o 
  -3  -5   6    13016.21    13254.14    448.40 o 
  -1  -5   6      241.55      250.01     46.05 o 
   1  -5   6     9436.67     9983.37    362.43 o 
   3  -5   6     1805.06     1711.06     92.13 o 
   5  -5   6    19229.65    19456.31    620.38 o 
   7  -5   6     4047.98     4107.96    158.00 o 
   9  -5   6     7062.69     7067.01    329.31 o 
  11  -5   6      735.98      769.83     98.70 o 
  13  -5   6      478.53      355.29     98.69 o 
  15  -5   6     2271.25     2336.29    177.69 o 
  17  -5   6     1893.14     2059.75    263.23 o 
  19  -5   6     8961.67     8786.68    645.50 o 
  21  -5   6      546.08      592.15    164.49 o 
  23  -5   6     5978.07     6116.35    506.95 o 
  25  -5   6     2333.17     2434.90    322.46 o 
  27  -5   6      579.88      414.50    250.02 o 
  29  -5   6       32.56       46.05    197.37 o 
  31  -5   6     3005.66     2059.89    440.93 o 
  33  -5   6       91.18      269.74    236.85 o 
  35  -5   6     1141.70      934.32    440.84 o 
 -48  -4   6      586.24      421.08    250.02 o 
 -46  -4   6      217.62        0.00    197.37 o 
 -44  -4   6     1146.04     1033.02    282.93 o 
 -42  -4   6      271.47      164.48     52.63 o 
 -40  -4   6     2250.85     2250.58    177.68 o 
 -38  -4   6     1142.09      973.82    111.86 o 
 -36  -4   6     2922.71     2849.69    197.44 o 
 -34  -4   6       22.96      -59.21     59.21 o 
 -32  -4   6     1547.09     1664.81     98.70 o 
 -30  -4   6     3109.01     2849.88    138.22 o 
 -28  -4   6        8.61      -52.63     52.63 o 
 -26  -4   6    15712.93    16642.74    527.50 o 
 -24  -4   6     1791.65     1868.93     98.71 o 
 -22  -4   6     4233.25     4529.31    144.83 o 
 -20  -4   6     8212.03     8135.74    237.16 o 
 -18  -4   6     5815.53     5867.53    204.15 o 
 -16  -4   6     1750.21     1553.11     85.55 o 
 -14  -4   6     2998.82     2698.81     98.74 o 
 -12  -4   6      197.56      250.01     46.05 o 
 -10  -4   6     6163.69     6672.06    230.53 o 
  -8  -4   6     2240.96     2402.33    105.31 o 
  -6  -4   6     9056.48     9489.80    309.74 o 
  -4  -4   6     4543.23     4747.48    158.03 o 
  -2  -4   6     6750.60     6389.62    204.20 o 
   0  -4   6    11379.88    10891.14    375.78 o 
   2  -4   6     8591.45     8796.50    296.51 o 
   4  -4   6     9083.61     9310.91    296.53 o 
   6  -4   6     2896.17     2659.22    118.48 o 
   8  -4   6    15800.31    16226.45    580.46 o 
  10  -4   6     2366.55     2310.09    138.21 o 
  12  -4   6     7081.92     7455.51    322.72 o 
  14  -4   6     1022.46     1059.38    171.08 o 
  16  -4   6     5480.36     5576.75    296.29 o 
  18  -4   6     1881.49     1875.49    164.52 o 
  20  -4   6     6975.36     6762.84    553.14 o 
  22  -4   6     3367.35     3317.23    348.84 o 
  24  -4   6     6616.36     6004.91    467.49 o 
  26  -4   6     1090.49      802.74    184.24 o 
  28  -4   6     2504.42     2810.03    315.88 o 
  30  -4   6     1689.11     1572.67    322.43 o 
  34  -4   6     1583.32     1434.46    361.90 o 
  36  -4   6      147.53       98.69    282.90 o 
 -47  -3   6     2051.31     2132.04    368.50 o 
 -45  -3   6      161.15      552.64    289.48 o 
 -43  -3   6     1821.10     1658.23    144.77 o 
 -41  -3   6      477.72      335.55     72.37 o 
 -39  -3   6     1743.89     1822.74    164.51 o 
 -37  -3   6      784.04      868.51     98.69 o 
 -35  -3   6     1703.27     1592.45     98.71 o 
 -33  -3   6     1066.84     1158.06     85.54 o 
 -31  -3   6       22.48      -19.74     39.47 o 
 -29  -3   6     2186.98     2171.72    111.88 o 
 -27  -3   6       69.94       26.32     52.63 o 
 -25  -3   6     9508.43     9763.97    296.48 o 
 -23  -3   6      152.56      111.85     59.21 o 
 -21  -3   6     8112.53     8366.33    289.86 o 
 -19  -3   6     2255.18     2264.03     92.14 o 
 -17  -3   6     9214.46     8823.47    270.17 o 
 -15  -3   6     4411.51     4279.75    151.44 o 
 -13  -3   6     9224.62     9437.29    303.15 o 
 -11  -3   6    12095.78    12456.35    395.65 o 
  -9  -3   6     6075.71     6020.28    191.02 o 
  -7  -3   6    14799.73    14403.57    448.67 o 
  -5  -3   6     2004.68     2343.04     98.72 o 
  -3  -3   6    16746.20    16184.52    495.04 o 
  -1  -3   6     4282.01     4510.34    151.44 o 
   1  -3   6    28762.77    30051.29    787.17 o 
   3  -3   6      129.74      157.90     39.47 o 
   5  -3   6     9669.35     9193.65    276.80 o 
   7  -3   6      594.59      671.13     59.22 o 
   9  -3   6     6968.86     7219.00    289.81 o 
  11  -3   6     1858.98     1750.54    171.10 o 
  13  -3   6     2271.55     2263.97    138.21 o 
  15  -3   6     6942.97     6948.01    296.36 o 
  17  -3   6      329.72      296.07     92.11 o 
  19  -3   6     9341.50     9452.97    447.95 o 
  21  -3   6     1205.70     1052.81    131.60 o 
  23  -3   6    11931.54    12848.49   1008.11 o 
  25  -3   6     1007.34      789.58    236.87 o 
  27  -3   6     8310.02     8554.50    783.67 o 
  29  -3   6      659.42      572.41    210.54 o 
  31  -3   6     1971.58     1763.55    315.86 o 
  33  -3   6     2462.49     2474.35    355.36 o 
  35  -3   6     1472.18     1506.82    375.06 o 
  37  -3   6     2893.61     3020.64    460.66 o 
 -48  -2   6     1343.58     1217.28    256.62 o 
 -46  -2   6      379.86      414.49    296.07 o 
 -44  -2   6     3181.80     3323.52    197.44 o 
 -42  -2   6      523.74      671.10    105.27 o 
 -40  -2   6     2369.66     2533.59    236.91 o 
 -38  -2   6      200.12      184.22     65.79 o 
 -36  -2   6     2053.24     1934.71    151.35 o 
 -34  -2   6     1816.94     1691.19    111.87 o 
 -32  -2   6     1920.74     1967.62    111.87 o 
 -30  -2   6     5771.20     5919.21    237.03 o 
 -28  -2   6     7732.17     8213.11    283.21 o 
 -26  -2   6    11710.22    12403.38    408.61 o 
 -24  -2   6    14582.38    14737.55    494.55 o 
 -22  -2   6    13932.99    14981.42    448.39 o 
 -20  -2   6     4419.46     4319.06    171.18 o 
 -18  -2   6     4288.39     3963.56    151.43 o 
 -16  -2   6     1634.96     1599.17     85.55 o 
 -14  -2   6     4270.87     4121.78    158.02 o 
 -12  -2   6     1487.11     1572.83     72.39 o 
 -10  -2   6     5804.97     5559.10    191.01 o 
  -8  -2   6     1912.47     1829.67     85.56 o 
  -6  -2   6    19140.92    19424.33    541.58 o 
  -4  -2   6     1378.45     1289.84     65.81 o 
  -2  -2   6     6094.33     5361.90    171.26 o 
   0  -2   6     9058.68     8119.91    283.41 o 
   2  -2   6    17600.33    18332.27    508.31 o 
   4  -2   6    11214.76    11254.09    323.05 o 
   6  -2   6    12344.78    12323.80    336.28 o 
   8  -2   6     4628.36     4319.33    184.36 o 
  10  -2   6     4962.19     4674.99    217.29 o 
  12  -2   6     4829.63     4608.89    230.44 o 
  14  -2   6     1118.35     1138.36    105.28 o 
  16  -2   6     3381.86     3271.40    157.98 o 
  18  -2   6     3478.42     3633.40    184.30 o 
  20  -2   6     3615.40     4054.66    210.63 o 
  22  -2   6     2521.63     2586.40    177.69 o 
  24  -2   6     4969.25     4891.26    315.99 o 
  26  -2   6     3761.73     4166.41    362.01 o 
  28  -2   6     3534.32     3685.76    322.50 o 
  30  -2   6     2299.97     1882.08    282.97 o 
  32  -2   6      694.75      651.37    177.65 o 
  34  -2   6      836.40      842.19    217.13 o 
  36  -2   6      174.26      -13.16    276.32 o 
 -49  -1   6      709.44      684.26    217.12 o 
 -47  -1   6     2273.70     2507.18    434.31 o 
 -45  -1   6     1763.02     1664.79    157.93 o 
 -43  -1   6     3213.60     3316.97    197.44 o 
 -41  -1   6     1238.86     1013.31    144.76 o 
 -39  -1   6     1488.31     1296.29    118.44 o 
 -37  -1   6     1135.05     1559.43    184.24 o 
 -35  -1   6       50.01      223.69    125.00 o 
 -33  -1   6     2484.26     2158.61    276.41 o 
 -31  -1   6     1507.76     1368.71    118.45 o 
 -29  -1   6     8342.56     8865.82    414.97 o 
 -27  -1   6     2358.27     2092.85    131.63 o 
 -25  -1   6    17546.00    17692.81    679.48 o 
 -23  -1   6     4391.90     4160.88    210.68 o 
 -21  -1   6    17270.14    19022.58    607.03 o 
 -19  -1   6     4459.38     4477.23    177.77 o 
 -17  -1   6     3195.15     2935.95    125.07 o 
 -15  -1   6     4097.78     3891.22    138.27 o 
 -13  -1   6     3022.13     3449.44    138.24 o 
 -11  -1   6     5409.75     5077.95    191.00 o 
  -9  -1   6     1237.86     1230.58     72.39 o 
  -7  -1   6    13630.64    13452.68    415.65 o 
  -5  -1   6     4733.53     4820.59    158.05 o 
  -3  -1   6    31674.67    32707.51    907.25 o 
  -1  -1   6     4127.74     4286.55    138.28 o 
   1  -1   6     7499.26     7748.56    243.79 o 
   3  -1   6    10311.72    10877.23    342.80 o 
   5  -1   6    13516.86    12914.61    395.75 o 
   7  -1   6     2768.53     2731.66    125.06 o 
   9  -1   6     2059.70     2395.62    118.46 o 
  11  -1   6     3328.82     3653.38    138.24 o 
  13  -1   6     3675.00     3883.90    184.32 o 
  15  -1   6     2374.83     2402.21    131.63 o 
  17  -1   6      602.83      572.42     78.95 o 
  19  -1   6     6860.50     6967.31    289.76 o 
  21  -1   6      402.45      315.81     65.79 o 
  23  -1   6     9461.54    10249.49    382.05 o 
  25  -1   6      469.36      796.10    203.96 o 
  27  -1   6     5141.52     4930.71    342.32 o 
  29  -1   6     1327.37     1204.14    131.60 o 
  31  -1   6     1083.47     1065.93    131.60 o 
  33  -1   6      110.19      223.69    151.32 o 
  35  -1   6      747.27      802.70    138.17 o 
  37  -1   6      150.05        6.58    111.84 o 
  39  -1   6      776.49     1098.78    361.87 o 
 -48   0   6     4883.26     4679.97    598.98 o 
 -46   0   6       85.54      190.79    118.42 o 
 -44   0   6     5578.11     5674.49    473.97 o 
 -42   0   6      106.68      -72.37    210.53 o 
 -40   0   6     7605.60     8316.52    539.95 o 
 -38   0   6       93.77       59.21    171.06 o 
 -36   0   6     1804.22     1552.99    203.99 o 
 -34   0   6      478.00      289.49    164.48 o 
 -32   0   6        3.33      315.79    164.47 o 
 -30   0   6     6680.64     7079.01    507.05 o 
 -28   0   6      383.49      197.38     85.53 o 
 -26   0   6     9253.63     9618.86    368.94 o 
 -24   0   6      831.43      605.35     78.96 o 
 -22   0   6     9846.20     9917.59    401.98 o 
 -20   0   6      474.36      414.51     78.95 o 
 -18   0   6    21469.35    23049.85    759.52 o 
 -16   0   6       14.23      -65.79     65.79 o 
 -14   0   6    23092.91    24616.98    911.98 o 
 -12   0   6    11216.31    12627.17    474.76 o 
 -10   0   6     6494.42     6139.82    184.46 o 
  -8   0   6     6836.11     6555.46    204.24 o 
  -6   0   6     8007.75     7644.52    224.06 o 
  -4   0   6    29936.01    29540.31    920.24 o 
  -2   0   6     6839.35     6212.85    210.83 o 
   0   0   6    12769.13    11853.40    369.39 o 
   2   0   6    10930.26    11063.68    356.04 o 
   4   0   6     4861.98     4952.06    177.80 o 
   6   0   6     1362.29     1079.23     78.97 o 
   8   0   6       78.13       39.47     39.47 o 
  10   0   6      909.46      947.52     78.96 o 
  12   0   6      714.12      651.40     72.38 o 
  14   0   6     2613.02     2573.45    131.63 o 
  16   0   6     8185.93     8714.77    335.94 o 
  18   0   6      902.42      848.80     85.54 o 
  20   0   6    12793.83    12634.28    579.98 o 
  22   0   6     3229.55     3225.09    184.29 o 
  24   0   6     8569.10     8403.98    414.93 o 
  26   0   6     1336.66     1112.03    111.86 o 
  28   0   6     2184.94     2362.47    151.36 o 
  30   0   6       49.26      105.26     72.37 o 
  32   0   6      656.89      723.74    203.96 o 
  34   0   6      372.76      263.17    177.64 o 
  36   0   6       34.09      -92.11     92.11 o 
  38   0   6      273.31      427.65    217.11 o 
 -47   1   6     2328.12     2711.19    269.80 o 
 -45   1   6     1702.35     1434.48    171.08 o 
 -43   1   6     3231.26     3468.35    355.39 o 
 -41   1   6     1279.78      802.75    171.08 o 
 -39   1   6     1638.04     1473.97    184.25 o 
 -37   1   6     1153.87     1368.62    177.66 o 
 -35   1   6       60.52      197.37    118.42 o 
 -33   1   6     2412.24     2125.68    230.34 o 
 -31   1   6     1487.94     1348.97    171.09 o 
 -29   1   6     8239.56     8002.83    520.35 o 
 -27   1   6     2414.09     2007.31    204.02 o 
 -25   1   6    17594.84    17514.83    646.50 o 
 -23   1   6     4441.25     4279.42    197.51 o 
 -21   1   6    17303.45    18752.16    699.41 o 
 -19   1   6     4684.80     4951.49    223.87 o 
 -17   1   6     3039.13     2725.22    138.24 o 
 -15   1   6     4153.23     3976.85    210.69 o 
 -13   1   6     2829.23     3028.02    131.65 o 
 -11   1   6     5785.26     5737.00    210.77 o 
  -9   1   6     1118.99     1145.01     65.81 o 
  -7   1   6    12935.88    12454.63    474.96 o 
  -5   1   6     4669.96     4478.09    171.22 o 
  -3   1   6    32536.56    34018.12   1000.14 o 
  -1   1   6     4162.51     4260.25    151.45 o 
   1   1   6     7941.73     8348.90    263.58 o 
   3   1   6    10133.47    10026.48    395.52 o 
   5   1   6    12908.37    12715.27    468.25 o 
   7   1   6     2673.35     2665.79    125.06 o 
   9   1   6     1806.32     1678.17     85.55 o 
  11   1   6     3297.49     3580.95    118.49 o 
  13   1   6     3751.87     3541.63    131.66 o 
  15   1   6     2290.39     2428.50    105.30 o 
  17   1   6      554.02      572.42     59.22 o 
  19   1   6     6325.00     6301.71    210.72 o 
  21   1   6      346.99      480.29     78.95 o 
  23   1   6     9453.49     9762.03    480.86 o 
  25   1   6      436.31      335.55     59.21 o 
  27   1   6     5247.08     5358.68    263.33 o 
  29   1   6     1307.34     1296.26     98.70 o 
  31   1   6     1095.12      934.33    105.28 o 
  33   1   6       91.13       78.95     85.53 o 
  35   1   6      769.65      618.47    125.01 o 
  37   1   6      191.63      118.42    111.84 o 
  39   1   6      858.78      500.05    236.86 o 
 -48   2   6     1417.95     1190.97    223.72 o 
 -46   2   6      395.49      394.76    151.32 o 
 -44   2   6     3284.60     2981.33    329.06 o 
 -42   2   6      536.67      355.29    157.90 o 
 -40   2   6     2600.78     2566.57    309.30 o 
 -38   2   6      212.72      315.80    177.64 o 
 -36   2   6     2134.71     1974.21    263.23 o 
 -32   2   6     2040.58     2013.71    190.84 o 
 -30   2   6     5969.42     6004.97    408.23 o 
 -28   2   6     7795.05     7995.84    513.74 o 
 -26   2   6    12026.17    13102.60    790.90 o 
 -24   2   6    14531.57    13985.73    751.71 o 
 -22   2   6    14505.28    14699.25    560.54 o 
 -20   2   6     4392.49     4049.10    177.77 o 
 -18   2   6     4249.28     4003.03    184.35 o 
 -16   2   6     1663.48     1717.64    118.46 o 
 -14   2   6     3752.29     3436.68    144.84 o 
 -12   2   6     1535.07     1684.73    105.30 o 
 -10   2   6     5591.38     5282.24    191.00 o 
  -8   2   6     2000.23     1935.01     98.72 o 
  -6   2   6    19244.07    19352.08    706.71 o 
  -4   2   6     1467.26      941.08     98.71 o 
  -2   2   6     5805.64     5355.00    230.53 o 
   0   2   6     9049.69     8185.81    243.86 o 
   2   2   6    16851.51    17504.55    587.45 o 
   4   2   6    11382.26    11926.94    342.84 o 
   6   2   6    12079.61    11749.58    362.64 o 
   8   2   6     4412.05     3963.62    144.85 o 
  10   2   6     5020.41     5043.78    171.20 o 
  12   2   6     4552.02     4793.03    151.43 o 
  14   2   6     1149.65     1184.43     65.80 o 
  16   2   6     3042.27     2968.47    125.06 o 
  18   2   6     3479.74     3106.82    118.48 o 
  20   2   6     3657.96     3975.70    157.97 o 
  22   2   6     2359.10     2421.82    131.62 o 
  24   2   6     4975.46     5069.01    210.66 o 
  26   2   6     3685.83     3652.98    171.13 o 
  28   2   6     3438.21     3586.99    164.54 o 
  30   2   6     2268.29     2257.17    131.61 o 
  32   2   6      718.02      651.37     78.95 o 
  34   2   6      829.59      848.76     85.53 o 
  36   2   6      182.98       65.79     98.69 o 
  38   2   6     1600.21     1493.67    177.66 o 
 -47   3   6     2081.48     2132.04    276.38 o 
 -45   3   6      158.58      -78.95    355.27 o 
 -43   3   6     1772.40     1566.10    210.57 o 
 -41   3   6      510.50      388.18    105.27 o 
 -39   3   6     1744.23     1763.52    171.09 o 
 -37   3   6      773.47      704.02    157.91 o 
 -35   3   6     1624.39     1697.72    230.31 o 
 -33   3   6     1205.79     1098.86    164.50 o 
 -31   3   6       28.52      -46.05    105.26 o 
 -29   3   6     2317.13     2092.79    190.85 o 
 -27   3   6       66.18      217.11    131.58 o 
 -25   3   6     9915.39    10581.57    619.34 o 
 -23   3   6      164.92      230.27     92.11 o 
 -21   3   6     8514.24     8880.75    461.17 o 
 -19   3   6     2092.42     2244.23    197.44 o 
 -17   3   6     9521.12     9443.40    349.27 o 
 -15   3   6     4279.11     4279.65    204.11 o 
 -13   3   6     9519.00     9938.69    362.49 o 
 -11   3   6    11948.90    12317.53    639.61 o 
  -9   3   6     5956.01     5855.48    210.77 o 
  -7   3   6    14779.51    14792.79    554.23 o 
  -5   3   6     1892.29     2092.90     98.72 o 
  -3   3   6    16983.62    16640.72    462.06 o 
  -1   3   6     4222.27     4839.51    190.95 o 
   1   3   6    29408.27    30643.73    919.58 o 
   3   3   6      142.42      236.85     59.21 o 
   5   3   6     9725.48     9575.99    270.21 o 
   7   3   6      681.91      960.65     65.80 o 
   9   3   6     7183.79     7831.84    223.96 o 
  11   3   6     2001.04     2217.84     98.72 o 
  13   3   6     2119.20     2309.98     98.72 o 
  15   3   6     7295.45     7350.13    237.10 o 
  17   3   6      260.99      171.06     72.37 o 
  19   3   6     9422.61     9683.64    316.20 o 
  21   3   6     1106.77     1125.17     98.70 o 
  23   3   6    11998.04    13046.27    520.53 o 
  25   3   6      995.80      881.69     72.38 o 
  27   3   6     8186.84     8751.94    395.12 o 
  29   3   6      643.52      657.95     65.79 o 
  31   3   6     1846.96     1816.17    125.03 o 
  33   3   6     2409.72     2566.47    125.03 o 
  35   3   6     1373.90     1052.79    177.66 o 
  37   3   6     2912.53     2961.42    243.49 o 
 -48   4   6      543.86      559.24    256.59 o 
 -46   4   6      199.08      171.06    144.74 o 
 -44   4   6     1050.54     1250.15    197.39 o 
 -42   4   6      277.04      322.38    131.58 o 
 -40   4   6     2065.15     2388.72    282.96 o 
 -38   4   6     1107.19      756.68    210.55 o 
 -36   4   6     2824.73     3178.72    296.15 o 
 -34   4   6       18.19      223.69    151.32 o 
 -32   4   6     1427.34     1460.80    184.25 o 
 -30   4   6     3333.70     3613.46    269.86 o 
 -26   4   6    15748.10    17638.50    995.67 o 
 -24   4   6     1742.87     1645.17    157.94 o 
 -22   4   6     3932.66     4088.03    230.40 o 
 -20   4   6     8468.91     8294.18    480.92 o 
 -18   4   6     5697.62     5841.07    329.26 o 
 -16   4   6     1800.84     1737.39    144.78 o 
 -14   4   6     3021.76     2902.88    197.47 o 
 -12   4   6      213.29      164.48     59.21 o 
 -10   4   6     6740.70     6949.43    256.90 o 
  -8   4   6     2402.55     2336.58    105.31 o 
  -6   4   6     9330.97     9859.35    276.80 o 
  -4   4   6     4465.54     4286.50    151.44 o 
  -2   4   6     6728.54     6264.44    217.38 o 
   0   4   6    11342.98    10614.17    375.78 o 
   2   4   6     8667.72     8776.85    322.87 o 
   4   4   6     9435.37     9252.17    322.90 o 
   6   4   6     2980.25     3008.12    138.23 o 
   8   4   6    16182.11    16451.74    481.55 o 
  10   4   6     2461.55     2514.16    144.79 o 
  12   4   6     7191.16     7508.33    250.28 o 
  14   4   6     1009.96      954.10     65.80 o 
  16   4   6     5553.78     5550.47    256.78 o 
  18   4   6     1930.88     1875.51     85.55 o 
  20   4   6     7147.41     7724.43    269.99 o 
  22   4   6     3415.01     3692.42    144.80 o 
  24   4   6     6450.46     6551.28    256.78 o 
  26   4   6     1169.76     1184.38     72.38 o 
  28   4   6     2635.35     2606.07     98.71 o 
  30   4   6     1801.09     1691.14     72.38 o 
  32   4   6      789.21      875.08    131.59 o 
  34   4   6     1576.79     1460.78    171.08 o 
  36   4   6      132.20      138.16    118.42 o 
 -47   5   6     1228.57     1039.61    184.23 o 
 -45   5   6      274.88      309.22    138.16 o 
 -43   5   6     1155.17     1388.33    223.71 o 
 -41   5   6     2257.18     2211.08    282.97 o 
 -39   5   6     1189.96      868.54    210.56 o 
 -35   5   6      183.66       59.21    157.90 o 
 -33   5   6     5080.48     5641.72    381.82 o 
 -31   5   6      252.06       13.16    138.16 o 
 -29   5   6     6952.14     6644.28    414.86 o 
 -27   5   6     3818.87     3877.05    296.21 o 
 -25   5   6    13134.56    14171.10    843.67 o 
 -23   5   6     1746.14     1697.81    164.52 o 
 -21   5   6    17724.03    18490.39   1002.69 o 
 -17   5   6     6769.23     7086.72    395.17 o 
 -15   5   6     1865.74     1849.27    164.53 o 
 -13   5   6      362.64      315.81     59.21 o 
 -11   5   6      546.27      467.15     72.38 o 
  -9   5   6     1057.03     1079.15     85.54 o 
  -7   5   6     8471.37     8796.09    388.74 o 
  -5   5   6      307.59      467.13     85.53 o 
  -3   5   6    12854.58    12310.83    494.54 o 
  -1   5   6      240.67      210.54     52.63 o 
   1   5   6     9311.34     9469.17    375.60 o 
   3   5   6     1743.58     1520.19     92.13 o 
   5   5   6    19667.25    19781.12    660.03 o 
   7   5   6     3859.39     3647.02    230.41 o 
   9   5   6     7292.55     7218.75    283.22 o 
  11   5   6      591.99      579.00     46.06 o 
  13   5   6      473.98      447.40     46.06 o 
  15   5   6     2196.16     2079.60    151.36 o 
  17   5   6     1832.42     1553.03    131.61 o 
  19   5   6     9462.33     9920.24    434.75 o 
  21   5   6      603.06      625.05     92.11 o 
  23   5   6     6083.48     6037.42    329.19 o 
  25   5   6     2389.01     2230.91    164.52 o 
  27   5   6      643.45      578.99     98.69 o 
  29   5   6       34.27      -72.37     85.53 o 
  31   5   6     3147.38     3020.78    204.02 o 
  33   5   6      109.09       32.90     98.69 o 
  35   5   6     1136.23     1033.02    289.51 o 
 -46   6   6       72.72      190.79    144.74 o 
 -44   6   6     4432.75     4429.66    388.34 o 
 -42   6   6       16.14      -85.53    131.58 o 
 -40   6   6     2527.74     2645.47    276.39 o 
 -38   6   6      647.64     1072.45    184.22 o 
 -36   6   6     2383.87     2513.86    269.81 o 
 -34   6   6     1435.66     1329.18    177.66 o 
 -32   6   6     1769.83     1645.10    190.83 o 
 -28   6   6     4260.94     4173.39    322.55 o 
 -26   6   6      927.29      947.49    151.34 o 
 -24   6   6     4070.15     4377.50    283.06 o 
 -22   6   6     7541.93     8173.33    513.71 o 
 -20   6   6     7914.73     8503.38    678.43 o 
 -18   6   6     6623.85     6769.99    408.31 o 
 -16   6   6     2388.86     2487.78    144.79 o 
 -14   6   6     8294.28     7964.49    513.84 o 
 -12   6   6     3107.74     3376.72    177.72 o 
 -10   6   6    10761.87    11085.43    553.61 o 
  -8   6   6     2548.48     2218.06    171.13 o 
  -6   6   6     4734.75     4799.87    296.29 o 
  -4   6   6     7272.67     7423.51    414.98 o 
  -2   6   6     2684.57     2876.30    204.04 o 
   0   6   6     7275.78     7515.58    428.14 o 
   2   6   6     4576.15     4839.13    296.27 o 
   4   6   6     3522.52     2902.95    210.65 o 
   6   6   6     4203.11     4470.04    250.16 o 
   8   6   6     2178.49     2237.59    223.76 o 
  10   6   6     1092.52      987.01    157.92 o 
  12   6   6     1806.17     1974.20    144.77 o 
  14   6   6      415.55      526.35     85.53 o 
  16   6   6     2362.20     2191.49    151.36 o 
  18   6   6     2260.29     2125.63    164.52 o 
  20   6   6     2828.50     2514.06    177.70 o 
  22   6   6       43.63        6.58     59.21 o 
  24   6   6       33.67       78.95     85.53 o 
  26   6   6     2413.08     2421.73    204.00 o 
  28   6   6     1015.16      868.52    125.01 o 
  30   6   6      181.32      157.90     92.11 o 
  32   6   6     1032.26      875.10    144.75 o 
  34   6   6      809.21      513.20    125.01 o 
 -45   7   6      701.69      664.52    236.86 o 
 -43   7   6     1387.36     1296.24    236.88 o 
 -41   7   6      852.02      763.23    171.07 o 
 -39   7   6      925.47      954.05    190.81 o 
 -37   7   6     1362.84     1164.66    157.92 o 
 -33   7   6     5545.03     5582.59    480.58 o 
 -31   7   6     1440.71     1473.95    190.82 o 
 -29   7   6     3708.75     4344.12    309.35 o 
 -27   7   6      346.36      125.01     98.69 o 
 -25   7   6      431.25      368.44    164.48 o 
 -23   7   6     3067.80     3501.47    250.11 o 
 -21   7   6     3018.37     2843.31    204.03 o 
 -19   7   6      865.50     1065.93    184.23 o 
 -17   7   6     3593.42     3771.74    177.73 o 
 -15   7   6      448.31      526.35     72.37 o 
 -13   7   6     5134.97     5326.55    269.95 o 
 -11   7   6     2444.30     2211.37    157.96 o 
  -9   7   6     2485.09     2645.78    184.28 o 
  -7   7   6     7498.19     7205.87    355.68 o 
  -5   7   6      535.68      690.85    131.59 o 
  -3   7   6     7505.12     8154.36    428.14 o 
  -1   7   6      718.61      585.60    125.01 o 
   1   7   6     2943.21     2942.14    236.95 o 
   3   7   6     2651.19     2533.93    210.61 o 
   5   7   6     3902.46     4252.49    315.97 o 
   7   7   6      556.45      532.94    157.91 o 
   9   7   6     4955.49     5108.88    421.35 o 
  11   7   6      492.64      453.98    157.91 o 
  13   7   6     2208.82     2086.16    184.27 o 
  15   7   6     3896.01     4100.80    217.22 o 
  17   7   6      417.85      348.70     78.95 o 
  19   7   6     2123.41     2099.25    157.94 o 
  21   7   6     1450.62     1401.57    131.60 o 
  23   7   6      737.04      829.02    111.85 o 
  25   7   6     1027.38      973.80    111.86 o 
  27   7   6     1613.01     1434.47    171.08 o 
  29   7   6     1036.59      934.32    138.17 o 
  31   7   6      661.17      763.21    118.43 o 
  33   7   6      626.33      394.76    256.60 o 
 -42   8   6      385.00      361.86    171.06 o 
 -40   8   6      692.85      921.12    184.22 o 
 -38   8   6      146.44      171.06    131.58 o 
 -36   8   6      932.94     1059.32    197.39 o 
 -34   8   6      522.51      407.92    131.59 o 
 -32   8   6      898.18      868.52    171.07 o 
 -30   8   6     1884.67     2033.36    197.41 o 
 -28   8   6     2121.78     1868.91    223.74 o 
 -26   8   6     8177.70     8844.58    586.13 o 
 -24   8   6     1052.83      657.99    157.92 o 
 -22   8   6     3923.73     4304.87    302.79 o 
 -20   8   6      444.49      250.02     92.11 o 
 -18   8   6     1629.67     1664.86    111.87 o 
 -16   8   6      428.50      407.92     92.11 o 
 -14   8   6     2007.40     2217.75    217.17 o 
 -12   8   6     2208.91     2513.98    177.69 o 
 -10   8   6     4253.62     4325.08    342.32 o 
  -8   8   6     2884.34     3211.91    230.36 o 
  -6   8   6     2130.92     1796.63    177.69 o 
  -4   8   6     1988.33     2362.55    236.91 o 
  -2   8   6     3027.77     3119.83    230.37 o 
   0   8   6     1282.35     1408.17    164.51 o 
   2   8   6     4657.12     4549.13    342.34 o 
   4   8   6     1560.87     1678.01    197.41 o 
   6   8   6     8313.67     8569.19    461.06 o 
   8   8   6     3818.62     3534.76    342.29 o 
  10   8   6     3438.66     3916.30    302.77 o 
  12   8   6    11489.82    11523.90    797.25 o 
  14   8   6     2574.30     2026.99    184.27 o 
  16   8   6     3668.27     3830.71    243.53 o 
  18   8   6      760.21      526.37     98.69 o 
  20   8   6     4373.74     4232.46    263.29 o 
  22   8   6      651.27      664.53    111.85 o 
  24   8   6     2121.17     1993.90    177.67 o 
  26   8   6      887.24      967.20    131.59 o 
  28   8   6     1692.17     1658.20    171.08 o 
  30   8   6     2448.96     2546.71    210.58 o 
  32   8   6      606.03      611.88    236.86 o 
 -41   9   6      434.07      230.27    177.64 o 
 -39   9   6      872.07      960.62    203.97 o 
 -37   9   6     1270.13      927.76    223.72 o 
 -35   9   6       92.49      -13.16     85.53 o 
 -33   9   6     1958.44     1717.49    197.41 o 
 -31   9   6     1055.81      960.65    177.65 o 
 -29   9   6      986.93      717.19    164.49 o 
 -27   9   6      498.46      796.10    171.06 o 
 -25   9   6     1426.81     1158.10    217.14 o 
 -19   9   6        5.48       13.16    105.26 o 
 -17   9   6     5769.67     5721.48    414.79 o 
 -15   9   6     2501.41     2566.66    236.92 o 
 -13   9   6     2002.47     2197.98    217.17 o 
 -11   9   6     6456.81     6090.95    487.28 o 
  -9   9   6     1472.67     1677.98    203.99 o 
  -7   9   6     5592.45     6050.79    355.54 o 
  -5   9   6      855.05      750.09    157.91 o 
  -3   9   6     8150.65     8338.42    599.37 o 
  -1   9   6      399.85      730.31    131.59 o 
   1   9   6     3968.83     4008.78    263.30 o 
   3   9   6      913.95      894.85    125.02 o 
   5   9   6     4157.02     4535.44    302.80 o 
   7   9   6      570.25      348.71    177.65 o 
   9   9   6     4550.49     4074.78    368.64 o 
  11   9   6      349.56      710.56    144.74 o 
  13   9   6     1982.81     1914.95    263.22 o 
  15   9   6     1294.70     1230.46    223.72 o 
  17   9   6     3459.73     3672.57    243.52 o 
  19   9   6     4056.47     4179.61    263.28 o 
  21   9   6     1116.29      875.11    144.76 o 
  23   9   6     3960.34     4100.49    296.18 o 
  25   9   6      129.71       32.90    105.27 o 
  27   9   6     2150.11     2467.67    203.99 o 
  29   9   6      982.78      980.37    138.17 o 
  31   9   6     2474.69     2915.21    401.42 o 
 -38  10   6      404.49      282.91    164.48 o 
 -36  10   6     2219.30     2809.87    296.12 o 
 -34  10   6       59.11      164.48    144.74 o 
 -32  10   6     1776.05     1671.38    421.14 o 
 -22  10   6      177.78      190.79    105.27 o 
 -18  10   6     3865.84     3481.96    289.61 o 
 -16  10   6      781.23      730.34    164.49 o 
 -14  10   6     3953.80     4002.04    302.79 o 
 -12  10   6      337.57      256.59    131.59 o 
 -10  10   6     6475.88     6367.24    375.32 o 
  -8  10   6      958.09      993.55    184.23 o 
  -6  10   6     6147.81     6452.61    546.50 o 
  -4  10   6      765.06      763.24    151.33 o 
  -2  10   6     5243.26     6201.66    368.68 o 
   0  10   6     4803.08     4943.90    401.57 o 
   2  10   6    11274.67    12037.27    691.80 o 
   4  10   6     3615.83     3863.65    329.10 o 
   6  10   6     1400.37     1230.49    210.56 o 
   8  10   6     7203.38     7361.87    474.11 o 
  10  10   6     1009.72     1039.61    230.29 o 
  12  10   6     3947.72     4252.03    394.93 o 
  14  10   6      461.02      309.23    203.96 o 
  16  10   6     4226.65     4693.09    394.93 o 
  18  10   6     1019.25      848.79    138.17 o 
  20  10   6     3121.77     3231.39    217.18 o 
  22  10   6     1449.76     1559.46    157.92 o 
  24  10   6     1180.43     1085.67    144.76 o 
  26  10   6     1146.23      986.96    138.17 o 
  28  10   6      449.31      631.61    315.81 o 
 -37  11   6     1278.84     1026.45    467.17 o 
 -35  11   6      797.33      348.71    348.71 o 
 -33  11   6     1729.59     2046.43    467.19 o 
 -31  11   6      610.21      223.70    421.08 o 
 -29  11   6     1725.68      769.88    493.52 o 
 -23  11   6     1129.85     1072.51    177.66 o 
 -21  11   6     2847.68     2948.36    309.31 o 
 -19  11   6     1973.75     2296.60    217.16 o 
 -17  11   6      172.81       98.69    125.00 o 
 -15  11   6     4144.67     4456.20    368.61 o 
 -13  11   6     1616.22     2132.01    197.41 o 
 -11  11   6     3911.81     3771.57    309.36 o 
  -9  11   6     2139.89     2244.03    210.58 o 
  -7  11   6     3504.44     3435.73    315.93 o 
  -5  11   6     2149.30     2704.69    236.91 o 
  -3  11   6     1006.94     1006.71    177.65 o 
  -1  11   6      100.31       46.05    171.06 o 
   1  11   6     1953.59     1559.59    197.42 o 
   3  11   6       71.79      -65.79    164.48 o 
   5  11   6     6688.73     7427.08    572.83 o 
   7  11   6      865.39      927.73    203.97 o 
   9  11   6     5254.79     5325.68    487.14 o 
  11  11   6     1960.98     1513.51    210.58 o 
  13  11   6     3813.13     4060.99    447.56 o 
  15  11   6     1865.80     2197.84    348.76 o 
  17  11   6      155.72      131.58    190.79 o 
  19  11   6     2806.38     3172.03    401.44 o 
  21  11   6      479.08      414.50    105.27 o 
  23  11   6     1099.44     1111.97    138.17 o 
  25  11   6      560.21      361.86    138.17 o 
 -34  12   6     1259.91     1085.67    638.24 o 
 -32  12   6     1530.38      750.12    539.56 o 
 -30  12   6     1407.04      447.44    532.98 o 
 -28  12   6      903.07     1217.23    500.05 o 
 -26  12   6     1482.22     1809.51    473.76 o 
 -24  12   6      612.35      440.82    138.17 o 
 -22  12   6     2120.10     2454.53    230.32 o 
 -20  12   6     1864.47     1724.05    223.73 o 
 -18  12   6     3706.10     4047.77    302.76 o 
 -16  12   6      253.06      250.01    138.16 o 
 -14  12   6     2452.34     2421.75    276.40 o 
 -12  12   6      758.68      546.10    157.91 o 
 -10  12   6     4764.52     5292.46    394.96 o 
  -8  12   6      478.20      578.98    190.80 o 
  -6  12   6     2139.19     1914.97    236.90 o 
  -4  12   6     1825.29     1960.96    263.22 o 
  -2  12   6      482.59      710.57    210.54 o 
   0  12   6     2227.58     2382.21    256.65 o 
   2  12   6      551.04     -138.17    282.91 o 
   4  12   6      353.97      427.65    177.64 o 
   6  12   6      619.86      355.29    164.49 o 
   8  12   6      841.80      967.20    250.03 o 
  10  12   6      787.19      184.23    230.28 o 
  12  12   6      697.90      611.89    269.76 o 
  14  12   6      182.01      467.12    282.90 o 
  16  12   6     1076.84      822.47    276.35 o 
  18  12   6      224.45        6.58    184.22 o 
  20  12   6      683.23      697.42    138.17 o 
  22  12   6      171.89      144.74    111.84 o 
 -29  13   6     1002.02      302.66    526.37 o 
 -27  13   6      353.06       72.37    309.22 o 
 -25  13   6      268.36      138.16    138.16 o 
 -23  13   6     1261.61     1197.53    197.40 o 
 -21  13   6      253.74      243.43    164.48 o 
 -19  13   6     2188.70     2211.06    230.32 o 
 -17  13   6     1353.92     1204.13    144.76 o 
 -15  13   6     3735.35     3817.38    381.74 o 
 -13  13   6     1361.25     1394.96    203.98 o 
 -11  13   6     1762.88     1559.53    210.57 o 
  -9  13   6      899.50     1052.74    217.13 o 
  -7  13   6      585.45      546.09    144.75 o 
  -5  13   6      215.91      315.80    144.74 o 
  -3  13   6     2042.84     1816.22    276.38 o 
  -1  13   6      146.92      276.32    151.32 o 
   1  13   6      380.18      125.01    203.96 o 
   3  13   6      691.45      822.44    223.70 o 
   5  13   6       51.29       32.90    230.27 o 
   7  13   6     2562.60     2599.42    309.30 o 
   9  13   6      564.54      927.69    302.65 o 
  11  13   6     3982.60     3692.37    427.82 o 
  13  13   6     1241.72      861.96    282.93 o 
  15  13   6     1651.20     1460.78    368.49 o 
  17  13   6     1118.99     1256.73    335.57 o 
  19  13   6      273.22      197.38    322.38 o 
 -26  14   6      164.39        6.58    138.16 o 
 -24  14   6       29.52       72.37    138.16 o 
 -22  14   6      342.16      368.44    125.01 o 
 -20  14   6      190.64      -59.21    111.84 o 
 -18  14   6      902.78      967.20    184.23 o 
 -16  14   6       14.49      131.58    171.05 o 
 -14  14   6     3230.24     3099.76    335.64 o 
 -12  14   6      333.73      144.74    125.01 o 
 -10  14   6     2177.46     1829.38    269.80 o 
  -8  14   6      136.07      157.90    151.32 o 
  -6  14   6     1370.23     1427.85    217.14 o 
  -4  14   6      181.09      605.28    276.32 o 
  -2  14   6       42.22       46.05    157.90 o 
   0  14   6       17.81     -230.26    230.26 o 
   2  14   6      291.88      230.27    223.69 o 
   4  14   6     1706.45     1329.19    230.31 o 
   6  14   6      309.78      486.86    263.17 o 
   8  14   6     2624.62     2395.40    401.43 o 
  10  14   6       17.46      -65.79    203.95 o 
  12  14   6     2338.04     2948.09    427.74 o 
  14  14   6      412.67      473.71    184.22 o 
 -19  15   6       49.89       65.79    171.05 o 
 -17  15   6      921.45      486.89    171.07 o 
 -15  15   6     1203.94      967.23    243.45 o 
 -13  15   6     2064.48     2191.26    256.63 o 
 -11  15   6     1238.26     1289.64    230.29 o 
  -9  15   6      810.16      631.64    217.12 o 
  -7  15   6     1454.24     1421.27    236.88 o 
  -5  15   6     1304.97      796.16    184.24 o 
  -3  15   6     1679.95     1697.67    282.95 o 
  -1  15   6      513.11      539.51    177.64 o 
   1  15   6     1517.06     1329.16    217.14 o 
   3  15   6      110.94      138.16    190.79 o 
   5  15   6      857.11      907.98    236.86 o 
   7  15   6      946.28     1026.42    217.13 o 
   9  15   6     1353.23     1289.66    276.35 o 
 -13 -15   7     2502.70     2191.35    276.39 o 
 -11 -15   7       80.14      539.48    197.37 o 
  -9 -15   7     1235.60     1408.08    217.13 o 
  -7 -15   7      254.02      171.06    190.80 o 
  -5 -15   7     1515.10     1138.34    171.08 o 
  -3 -15   7      514.45      322.39    125.01 o 
 -22 -14   7      469.71      565.82    138.17 o 
 -20 -14   7      474.76      335.54    131.59 o 
 -18 -14   7     1426.28     1493.65    190.82 o 
 -16 -14   7     1438.74     1355.47    157.92 o 
 -14 -14   7     1139.69     1072.50    171.07 o 
 -12 -14   7      700.52      664.53    118.43 o 
 -10 -14   7      805.27      743.49    125.01 o 
  -8 -14   7      427.86      309.23     98.69 o 
  -6 -14   7      526.62      644.78    138.17 o 
  -4 -14   7       24.73       -6.58     98.69 o 
  -2 -14   7      941.72     1052.74    138.17 o 
   0 -14   7      591.65      552.67    105.27 o 
   2 -14   7     1767.48     1697.69    184.25 o 
   4 -14   7      608.36      335.55     92.11 o 
 -27 -13   7        0.49      -78.95    131.58 o 
 -25 -13   7     1483.36     1612.09    335.58 o 
 -23 -13   7      196.55      256.59    105.27 o 
 -21 -13   7     1879.47     1776.67    164.51 o 
 -19 -13   7      196.67      157.90     98.69 o 
 -17 -13   7     2175.64     2303.18    184.25 o 
 -15 -13   7      551.77      421.08    118.43 o 
 -13 -13   7     2212.21     2197.90    157.93 o 
 -11 -13   7      485.75      559.24    118.43 o 
  -9 -13   7     1043.84     1079.08    138.17 o 
  -7 -13   7     1020.83      842.20    105.28 o 
  -5 -13   7      904.49      796.14    118.43 o 
  -3 -13   7      120.46      243.43     98.69 o 
  -1 -13   7       46.83       59.21     78.95 o 
   1 -13   7     1825.01     1993.82    151.35 o 
   3 -13   7       17.14       72.37     72.37 o 
   5 -13   7     3365.17     3093.23    184.28 o 
   7 -13   7      236.73      302.64     46.05 o 
 -32 -12   7     1146.35     1065.92    184.23 o 
 -30 -12   7      200.47      256.59    125.00 o 
 -28 -12   7     1418.68     1342.31    157.92 o 
 -26 -12   7     1109.05      868.53    157.91 o 
 -24 -12   7      686.63      776.38    125.01 o 
 -22 -12   7     2374.43     2145.30    230.32 o 
 -20 -12   7     1004.36      861.94    151.33 o 
 -18 -12   7     1918.92     1868.83    197.41 o 
 -16 -12   7     1026.70      592.18    111.86 o 
 -14 -12   7     3154.90     2731.24    164.53 o 
 -12 -12   7      598.52      328.97    105.27 o 
 -10 -12   7     3230.38     3369.67    197.44 o 
  -8 -12   7      648.06      453.98     98.69 o 
  -6 -12   7     1489.82     1447.62    111.86 o 
  -4 -12   7      237.36      217.11     65.79 o 
  -2 -12   7     2687.28     2632.39    164.52 o 
   0 -12   7      392.84      473.71     78.95 o 
   2 -12   7     1038.02      986.96     98.70 o 
   4 -12   7      489.69      519.77     72.37 o 
   6 -12   7      702.91      677.69     65.79 o 
   8 -12   7      806.13      782.97    164.49 o 
  10 -12   7     1463.44     1125.18    223.72 o 
  12 -12   7      831.65      677.70    157.91 o 
 -35 -11   7     1294.14     1000.14    164.50 o 
 -33 -11   7      929.72      743.50    217.13 o 
 -31 -11   7      655.61      611.89    111.85 o 
 -29 -11   7      448.46      328.96    125.01 o 
 -27 -11   7      866.56      684.28    118.43 o 
 -25 -11   7     1764.30     1658.22    131.60 o 
 -23 -11   7      837.88      894.82    118.43 o 
 -21 -11   7     2086.20     2316.34    171.09 o 
 -19 -11   7       67.23       78.95     72.37 o 
 -17 -11   7     2142.86     2283.47    164.52 o 
 -15 -11   7      489.28      414.50     92.11 o 
 -13 -11   7     4061.47     4291.54    217.21 o 
 -11 -11   7      892.03      717.18    111.85 o 
  -9 -11   7     4652.61     4811.89    217.23 o 
  -7 -11   7     1947.28     1684.61    125.03 o 
  -5 -11   7     2767.61     2948.35    171.11 o 
  -3 -11   7     1039.11      842.21     92.12 o 
  -1 -11   7      221.49      164.48     59.21 o 
   1 -11   7     1878.62     2178.12    171.09 o 
   3 -11   7      218.75      309.22     78.95 o 
   5 -11   7     2972.70     2915.49    157.95 o 
   7 -11   7      860.13      848.77     78.96 o 
   9 -11   7     5143.79     5450.54    381.80 o 
  11 -11   7     1650.29     1473.96    217.15 o 
  13 -11   7     3211.91     3119.53    289.58 o 
  15 -11   7      478.05      467.13    197.38 o 
  17 -11   7     1898.22     1974.09    269.79 o 
 -38 -10   7      524.19      381.60    144.75 o 
 -36 -10   7     1195.85     1467.29    230.29 o 
 -34 -10   7      336.36      559.23    157.90 o 
 -32 -10   7     1492.88     1316.00    125.02 o 
 -30 -10   7      101.61      105.26     98.69 o 
 -28 -10   7     1937.63     1934.63    164.51 o 
 -26 -10   7     1229.06      901.45    111.86 o 
 -24 -10   7     2861.61     3073.39    177.69 o 
 -22 -10   7      183.51      144.74     92.11 o 
 -20 -10   7     2673.60     2790.37    171.11 o 
 -18 -10   7     1874.39     1730.66    131.61 o 
 -16 -10   7     2828.45     2770.70    157.95 o 
 -14 -10   7     1639.33     1473.99    111.87 o 
 -12 -10   7     2408.41     2592.89    151.36 o 
 -10 -10   7     3901.91     3718.92    184.30 o 
  -8 -10   7     2155.26     2099.26    125.03 o 
  -6 -10   7     1500.87     1434.49    111.86 o 
  -4 -10   7      940.37      914.59     92.12 o 
  -2 -10   7     8675.89     9082.17    461.02 o 
   0 -10   7     3569.20     4080.76    250.11 o 
   2 -10   7    11839.37    12274.36    487.55 o 
   4 -10   7     2977.88     2915.54    177.70 o 
   6 -10   7     8617.85     8910.52    441.24 o 
   8 -10   7     3967.08     3982.14    197.46 o 
  10 -10   7     4311.80     4192.91    322.53 o 
  12 -10   7     2889.65     2474.51    263.25 o 
  16 -10   7     7398.39     7683.90    454.32 o 
  18 -10   7      180.70      217.11    190.79 o 
  20 -10   7     4014.92     3830.59    368.58 o 
 -39  -9   7     1691.91     1335.76    177.66 o 
 -37  -9   7      437.49      664.51    157.90 o 
 -35  -9   7     1702.38     1546.34    151.34 o 
 -33  -9   7     1388.57     1506.81    144.76 o 
 -31  -9   7     1326.68     1256.77    125.02 o 
 -29  -9   7     1281.81     1164.65    131.60 o 
 -27  -9   7      652.31      684.27    105.27 o 
 -25  -9   7     1498.36     1296.29    125.02 o 
 -23  -9   7     1225.63     1289.67    118.44 o 
 -21  -9   7     8251.43     8034.42    349.04 o 
 -19  -9   7      764.28      690.86     98.69 o 
 -17  -9   7     6678.96     7315.39    348.98 o 
 -15  -9   7     1947.96     2013.67    131.61 o 
 -13  -9   7     4930.44     5009.78    197.49 o 
 -11  -9   7      759.21      552.69     78.96 o 
  -9  -9   7     4572.35     5016.18    236.98 o 
  -7  -9   7     1479.92     1546.36    105.28 o 
  -5  -9   7     5295.88     5385.34    243.59 o 
  -3  -9   7     3087.68     2928.83    157.96 o 
  -1  -9   7     4881.06     4957.11    263.33 o 
   1  -9   7     1769.94     1895.18    111.87 o 
   3  -9   7      862.31      875.10     78.96 o 
   5  -9   7     6706.50     7131.04    289.72 o 
   7  -9   7      719.63      664.54     65.80 o 
   9  -9   7     4447.71     4548.54    309.38 o 
  11  -9   7     1789.96     1566.13    190.83 o 
  13  -9   7     3756.47     3666.11    236.95 o 
  15  -9   7      546.37      651.36    138.17 o 
  17  -9   7     2204.78     1671.48    190.84 o 
  19  -9   7     1440.74     1125.18    177.66 o 
  21  -9   7      627.25      552.67    164.49 o 
  23  -9   7     1174.22     1026.45    223.71 o 
  25  -9   7      304.76      361.86    171.06 o 
 -42  -8   7     1009.57     1263.29    184.23 o 
 -40  -8   7      895.28      651.38    164.49 o 
 -38  -8   7      327.09      309.22    171.06 o 
 -36  -8   7     2001.79     2026.76    157.93 o 
 -34  -8   7      718.73      559.26    105.27 o 
 -32  -8   7     1594.36     1533.18    131.60 o 
 -30  -8   7      116.43      144.74     65.79 o 
 -28  -8   7     3047.90     3257.76    171.11 o 
 -26  -8   7      772.39      618.48    105.27 o 
 -24  -8   7     3862.29     4087.49    190.88 o 
 -22  -8   7     1412.43     1487.11    131.60 o 
 -20  -8   7     8459.33     8397.29    375.41 o 
 -18  -8   7     1910.12     1796.51    125.03 o 
 -16  -8   7      986.90      993.56     98.70 o 
 -14  -8   7     6761.76     7203.94    302.91 o 
 -12  -8   7     2782.10     2704.98    131.63 o 
 -10  -8   7     9777.72    10705.15    388.68 o 
  -8  -8   7     2529.47     2421.91    131.63 o 
  -6  -8   7     3519.10     3725.51    157.97 o 
  -4  -8   7     1235.48     1250.22     92.12 o 
  -2  -8   7      164.56      236.85     72.37 o 
   0  -8   7      458.69      375.03     59.21 o 
   2  -8   7     2350.89     2323.11    131.62 o 
   4  -8   7      984.84      993.56     78.96 o 
   6  -8   7     2848.20     3099.85    144.79 o 
   8  -8   7      931.37      954.07     72.38 o 
  10  -8   7     1945.83     1882.05    184.26 o 
  12  -8   7     1314.98     1243.63    171.08 o 
  14  -8   7     2018.20     1763.60    171.10 o 
  16  -8   7     1904.63     1882.01    184.25 o 
  18  -8   7      724.06      611.90    171.07 o 
  20  -8   7     2211.27     1987.35    223.74 o 
  22  -8   7      200.19      315.80    243.43 o 
  24  -8   7     1456.59     1342.32    230.30 o 
  26  -8   7     1631.38     1289.70    217.14 o 
  28  -8   7     3382.74     2968.14    342.22 o 
 -43  -7   7      715.52      644.79    328.97 o 
 -41  -7   7      283.65      532.91    171.06 o 
 -39  -7   7      769.84      664.53    105.27 o 
 -37  -7   7     1437.94     1223.88    111.86 o 
 -35  -7   7     1169.50     1355.45    125.02 o 
 -33  -7   7     3732.20     3080.27    236.94 o 
 -31  -7   7     2641.45     2625.82    197.43 o 
 -29  -7   7     2246.40     2309.84    138.20 o 
 -27  -7   7      839.99      796.14     92.12 o 
 -25  -7   7     7490.89     7941.74    302.92 o 
 -23  -7   7      105.37       85.53     65.79 o 
 -21  -7   7     2852.43     3034.05    151.37 o 
 -19  -7   7     1079.23      868.55     98.70 o 
 -17  -7   7     3242.83     3771.44    217.20 o 
 -15  -7   7      943.54      934.34     85.54 o 
 -13  -7   7     7094.57     7296.84    316.11 o 
 -11  -7   7      177.73      151.32     65.79 o 
  -9  -7   7     1357.80     1197.61     98.70 o 
  -7  -7   7     1037.26     1138.34     85.54 o 
  -5  -7   7      284.27      177.64     59.21 o 
  -3  -7   7     2375.70     2263.95    125.04 o 
  -1  -7   7     1504.70     1566.14     85.55 o 
   1  -7   7     7665.12     7659.67    322.72 o 
   3  -7   7     2159.77     2059.84    105.30 o 
   5  -7   7     6514.75     6709.99    269.98 o 
   7  -7   7     2954.21     3034.12    151.38 o 
   9  -7   7     8951.13     9807.67    520.35 o 
  11  -7   7      947.11      657.98    125.02 o 
  13  -7   7     4493.21     4838.29    302.80 o 
  15  -7   7     1343.12     1144.93    138.18 o 
  17  -7   7     1190.44     1164.65    125.02 o 
  19  -7   7      172.98      236.85    125.00 o 
  21  -7   7     1695.00     1375.27    177.67 o 
  23  -7   7      557.09      526.35    315.81 o 
  25  -7   7     1505.54     1388.39    203.98 o 
  27  -7   7     1594.17     1309.44    230.30 o 
  29  -7   7      774.37      756.64    171.07 o 
  31  -7   7      578.01      361.87    177.64 o 
 -44  -6   7      361.78      401.33    315.80 o 
 -42  -6   7      517.62      296.07    203.96 o 
 -40  -6   7     1339.47     1243.60    138.18 o 
 -38  -6   7       30.90      -32.90     78.95 o 
 -36  -6   7     2777.57     2645.57    197.43 o 
 -34  -6   7     1513.01     1487.11    131.60 o 
 -32  -6   7     7091.76     7131.01    348.98 o 
 -30  -6   7      272.59      164.48     72.37 o 
 -28  -6   7     3464.08     3442.30    171.13 o 
 -26  -6   7     2423.36     2316.52    144.78 o 
 -24  -6   7     1027.43     1237.02     98.70 o 
 -22  -6   7     4249.60     4384.13    184.32 o 
 -20  -6   7     1600.92     1678.01    105.29 o 
 -18  -6   7     1296.03     1427.90    105.28 o 
 -16  -6   7     3335.92     3304.25    144.81 o 
 -14  -6   7     2939.80     2869.68    151.38 o 
 -12  -6   7       78.64       59.21     65.79 o 
 -10  -6   7     3141.84     3231.82    144.81 o 
  -8  -6   7      445.44      526.35     59.21 o 
  -6  -6   7     5788.22     6031.66    217.30 o 
  -4  -6   7      231.07      217.11     52.63 o 
  -2  -6   7     5100.20     5905.90    217.27 o 
   0  -6   7     1688.14     1533.29     92.13 o 
   2  -6   7     3554.75     3633.50    157.98 o 
   4  -6   7     8075.28     8062.10    329.33 o 
   6  -6   7     1201.61     1256.80    105.28 o 
   8  -6   7     6019.66     6472.55    256.79 o 
  10  -6   7     5098.00     5266.82    276.51 o 
  12  -6   7     3283.72     3363.32    184.29 o 
  14  -6   7      847.67      460.58    125.01 o 
  16  -6   7     3991.10     4107.33    289.62 o 
  18  -6   7     2836.69     2658.83    190.86 o 
  20  -6   7      672.82      572.42    210.54 o 
  22  -6   7     1143.87     1289.65    138.18 o 
  24  -6   7     2255.37     2250.58    210.58 o 
  26  -6   7      265.64      289.48    118.43 o 
  28  -6   7     1420.23      973.84    223.72 o 
  30  -6   7      717.74      539.52    203.96 o 
  32  -6   7      662.73      592.15    184.22 o 
 -45  -5   7       29.13      453.95    256.58 o 
 -43  -5   7     1889.10     2296.51    447.46 o 
 -41  -5   7      770.80      717.17    111.85 o 
 -39  -5   7     1717.90     1895.10    157.93 o 
 -37  -5   7      745.92      697.43     92.11 o 
 -35  -5   7     1285.82     1401.53    111.86 o 
 -33  -5   7      988.77      934.33     92.12 o 
 -31  -5   7      462.84      552.67     85.53 o 
 -29  -5   7      957.82      960.65     92.12 o 
 -27  -5   7      582.95      500.04     72.37 o 
 -25  -5   7     7210.80     7105.61    270.00 o 
 -23  -5   7     3226.33     3067.18    177.71 o 
 -21  -5   7     5129.17     5062.93    197.51 o 
 -19  -5   7     3532.00     3646.64    171.14 o 
 -17  -5   7     6459.11     6565.58    250.24 o 
 -15  -5   7      343.31      289.49     65.79 o 
 -13  -5   7     1470.02     1250.29     85.55 o 
 -11  -5   7     4086.44     4075.01    171.16 o 
  -9  -5   7     3575.78     3837.73    151.40 o 
  -7  -5   7     3252.93     3080.56    131.65 o 
  -5  -5   7     4354.82     4443.90    177.76 o 
  -3  -5   7     5388.32     5807.63    210.71 o 
  -1  -5   7     3885.40     3594.32    164.58 o 
   1  -5   7     2089.83     2033.57    105.30 o 
   3  -5   7     4681.43     4773.17    184.34 o 
   5  -5   7      144.78      164.48     39.47 o 
   7  -5   7     1429.94     1348.97    118.45 o 
   9  -5   7       85.41       32.90     65.79 o 
  11  -5   7      337.58      401.34     78.95 o 
  13  -5   7     7821.73     7955.77    421.50 o 
  15  -5   7     2103.91     1921.59    144.78 o 
  17  -5   7     6820.97     6755.87    381.91 o 
  19  -5   7     1926.45     1717.52    164.51 o 
  21  -5   7     5449.65     5661.60    348.91 o 
  23  -5   7     1583.85     1520.02    164.50 o 
  25  -5   7     1486.48     1283.12    138.18 o 
  27  -5   7      293.16      138.16    111.85 o 
  29  -5   7      246.99      243.43    131.58 o 
  31  -5   7     2042.07     1592.45    269.80 o 
  33  -5   7      222.74     -361.85    361.85 o 
 -46  -4   7     1265.48     1473.88    355.31 o 
 -44  -4   7     2362.54     2112.37    309.29 o 
 -42  -4   7      904.99      842.19    118.43 o 
 -40  -4   7     2767.17     2994.34    269.82 o 
 -38  -4   7       25.81        6.58     72.37 o 
 -36  -4   7     2090.34     1987.34    144.77 o 
 -34  -4   7      478.66      486.87     85.53 o 
 -32  -4   7     2848.76     2994.49    171.11 o 
 -30  -4   7      913.05      598.76     85.54 o 
 -28  -4   7     8060.10     8265.40    322.71 o 
 -26  -4   7      480.05      447.40     65.79 o 
 -24  -4   7     7462.04     7745.00    283.19 o 
 -22  -4   7     3719.85     3837.62    164.56 o 
 -20  -4   7     4619.34     4766.47    190.92 o 
 -18  -4   7     4057.48     4318.50    184.33 o 
 -16  -4   7     3893.32     4009.05    157.99 o 
 -14  -4   7     3325.66     3468.97    164.56 o 
 -12  -4   7     5415.90     5722.19    237.05 o 
 -10  -4   7    13252.26    13786.74    461.54 o 
  -8  -4   7     4312.89     4246.49    158.01 o 
  -6  -4   7    11769.94    11944.51    388.92 o 
  -4  -4   7      374.91      460.56     52.64 o 
  -2  -4   7    13946.05    14335.61    494.56 o 
   0  -4   7      880.33      901.45     72.38 o 
   2  -4   7    12454.39    13243.54    448.26 o 
   4  -4   7     3118.65     3172.62    151.39 o 
   6  -4   7     3876.87     4048.48    151.41 o 
   8  -4   7     2566.72     2751.07    164.54 o 
  10  -4   7      176.64      236.85     78.95 o 
  12  -4   7     4760.01     4917.79    237.00 o 
  14  -4   7     1567.76     1579.29    151.35 o 
  16  -4   7    14126.98    15166.40    856.86 o 
  18  -4   7      779.85      539.53     92.11 o 
  20  -4   7     7266.18     6914.13    454.36 o 
  22  -4   7      322.74      282.91    151.32 o 
  24  -4   7     1818.12     1862.25    171.09 o 
  26  -4   7      331.73      236.85    105.27 o 
  28  -4   7     2190.84     2487.45    230.32 o 
  30  -4   7     1865.38     2053.05    217.15 o 
  32  -4   7     1403.44     1250.19    217.14 o 
  34  -4   7     2191.71     2118.90    269.80 o 
 -47  -3   7     1467.06     1171.23    243.46 o 
 -45  -3   7     1443.10     1072.53    309.26 o 
 -43  -3   7      862.71      743.49    125.01 o 
 -41  -3   7      432.08      375.02     92.11 o 
 -39  -3   7     1447.49     1065.97    138.18 o 
 -37  -3   7      360.45      157.90     72.37 o 
 -35  -3   7     3377.93     3264.49    184.29 o 
 -33  -3   7     3805.91     3751.79    184.30 o 
 -31  -3   7     6340.90     6610.66    322.63 o 
 -29  -3   7     7892.74     8074.26    329.29 o 
 -27  -3   7     1681.41     1625.38    105.29 o 
 -25  -3   7     2792.22     2862.99    138.21 o 
 -23  -3   7     2378.61     2277.12    125.04 o 
 -21  -3   7     3943.94     3995.82    164.57 o 
 -19  -3   7     2308.71     2132.36    105.30 o 
 -17  -3   7     3873.89     3943.26    157.99 o 
 -15  -3   7     1231.76     1322.64     85.54 o 
 -13  -3   7     9189.12     9290.63    316.28 o 
 -11  -3   7      517.80      598.74     59.22 o 
  -9  -3   7     9907.64     9977.55    309.74 o 
  -7  -3   7     4496.23     4161.15    151.43 o 
  -5  -3   7    12356.89    13027.84    369.21 o 
  -3  -3   7     7300.44     7430.41    309.60 o 
  -1  -3   7    10054.68     9786.49    342.69 o 
   1  -3   7     6366.69     6223.76    210.75 o 
   3  -3   7     4739.98     4806.39    171.19 o 
   5  -3   7    13099.62    13521.75    421.94 o 
   7  -3   7      142.58      184.22     65.79 o 
   9  -3   7     8178.92     8596.17    335.94 o 
  11  -3   7     1172.56     1177.84    111.86 o 
  13  -3   7     2639.76     3034.05    164.54 o 
  15  -3   7     2680.42     2579.91    177.70 o 
  17  -3   7     4410.82     4614.56    217.23 o 
  19  -3   7     1192.03     1144.92    131.60 o 
  21  -3   7     4506.54     4713.17    289.64 o 
  23  -3   7     1429.50     1901.65    157.92 o 
  25  -3   7     3727.82     3521.27    276.44 o 
  27  -3   7     1340.75     1329.16    282.94 o 
  29  -3   7      209.38      184.22    125.00 o 
  31  -3   7     1025.64     1039.59    164.49 o 
  33  -3   7      282.96      296.06    171.06 o 
  35  -3   7     1639.87      987.01    217.14 o 
 -48  -2   7      217.43      585.54    256.59 o 
 -46  -2   7     1248.18      967.23    375.05 o 
 -44  -2   7      246.99      269.75    105.27 o 
 -42  -2   7      877.77      868.51    111.85 o 
 -40  -2   7      980.44      789.56    111.85 o 
 -38  -2   7     1441.59     1329.18    164.50 o 
 -36  -2   7      890.12      855.36    144.75 o 
 -34  -2   7      808.43      796.14     78.96 o 
 -32  -2   7     1999.34     2000.52    125.03 o 
 -30  -2   7      887.43      809.31     72.38 o 
 -28  -2   7     7181.88     6644.71    270.00 o 
 -26  -2   7     5231.08     5115.66    210.68 o 
 -24  -2   7     7122.72     7145.65    250.26 o 
 -22  -2   7     1895.87     1868.97     98.71 o 
 -20  -2   7     1846.79     2040.08     98.71 o 
 -18  -2   7     1441.06     1533.26     98.71 o 
 -16  -2   7     3255.49     3482.17    157.98 o 
 -14  -2   7     2841.65     2507.81    125.06 o 
 -12  -2   7     2719.39     2646.00    105.31 o 
 -10  -2   7     6606.89     6349.52    210.77 o 
  -8  -2   7     1275.93     1052.88     78.97 o 
  -6  -2   7     6674.55     6178.42    217.36 o 
  -4  -2   7      311.80      375.02     59.21 o 
  -2  -2   7    16593.27    16469.03    501.46 o 
   0  -2   7      646.49      690.87     59.22 o 
   2  -2   7     9865.47    10478.12    362.45 o 
   4  -2   7      865.34      598.77     59.22 o 
   6  -2   7     7827.92     7522.69    276.67 o 
   8  -2   7     4369.97     4759.86    204.09 o 
  10  -2   7      697.10      651.39     85.54 o 
  12  -2   7     3361.39     3317.44    184.30 o 
  14  -2   7     1311.62     1296.30    118.44 o 
  16  -2   7     8721.89     9294.00    414.97 o 
  18  -2   7     2823.53     2520.69    190.86 o 
  20  -2   7     6926.57     6920.60    388.50 o 
  22  -2   7     1979.70     1763.60    151.35 o 
  24  -2   7     5261.51     5266.48    355.49 o 
  26  -2   7     1056.41     1171.20    171.07 o 
  28  -2   7      865.38      921.15    144.75 o 
  30  -2   7      261.71       -6.58    210.53 o 
  32  -2   7      471.01      282.91    151.32 o 
  34  -2   7      289.40      572.39    177.64 o 
  36  -2   7      157.28       26.32    111.84 o 
 -47  -1   7     2301.57     2329.50    388.25 o 
 -45  -1   7       13.38     -164.47    164.47 o 
 -43  -1   7     1809.14     1829.31    177.67 o 
 -41  -1   7       93.48        0.00     72.37 o 
 -39  -1   7       86.41       65.79    105.26 o 
 -37  -1   7     1116.72      934.34    138.18 o 
 -35  -1   7      670.47      598.74     92.11 o 
 -33  -1   7     1432.78     1309.45     98.70 o 
 -31  -1   7     3083.07     3461.94    177.70 o 
 -29  -1   7      779.77      756.66     98.70 o 
 -27  -1   7     4739.83     4819.02    197.50 o 
 -25  -1   7     2844.94     2751.16    144.80 o 
 -23  -1   7     4381.78     4470.09    184.33 o 
 -21  -1   7     2328.30     2586.48    111.88 o 
 -19  -1   7       87.34      125.00     52.63 o 
 -17  -1   7     2394.76     2579.99    118.47 o 
 -15  -1   7     1219.18     1072.60     78.96 o 
 -13  -1   7     2395.43     2349.68    111.89 o 
 -11  -1   7     3567.02     3383.74    138.25 o 
  -9  -1   7     1610.91     1507.03     92.13 o 
  -7  -1   7    12241.16    11842.04    428.58 o 
  -5  -1   7    22137.64    23131.85    733.19 o 
  -3  -1   7     2218.95     2619.48    118.47 o 
  -1  -1   7     5393.95     4741.41    158.05 o 
   1  -1   7     2424.50     2270.71     98.73 o 
   3  -1   7     1070.63     1039.67     72.38 o 
   5  -1   7     2371.28     2310.13    118.47 o 
   7  -1   7     2278.12     2527.26    138.21 o 
   9  -1   7     3700.33     3627.11    171.15 o 
  11  -1   7      208.55      203.95     59.21 o 
  13  -1   7     5094.93     5128.83    230.44 o 
  15  -1   7     1885.79     1974.22    131.61 o 
  17  -1   7     6033.10     6386.83    283.13 o 
  19  -1   7     7221.46     6921.03    368.77 o 
  21  -1   7     5961.51     6551.00    368.70 o 
  23  -1   7     2608.72     2678.50    197.43 o 
  25  -1   7     1848.29     1875.42    157.93 o 
  27  -1   7     1297.67     1269.93    131.60 o 
  29  -1   7       79.86       39.47     92.11 o 
  31  -1   7      990.43      914.58    138.17 o 
  33  -1   7      197.45      118.42    144.74 o 
  35  -1   7     1246.57     1684.43    348.73 o 
 -48   0   7     1693.08     2020.09    342.17 o 
 -46   0   7     1042.33      967.21    144.75 o 
 -44   0   7      561.96      342.13    164.48 o 
 -42   0   7      432.23      236.85    171.06 o 
 -40   0   7     1059.37     1000.12    217.13 o 
 -38   0   7       34.61       13.16    144.74 o 
 -36   0   7     4511.44     4772.35    408.12 o 
 -34   0   7       20.46        6.58    118.42 o 
 -32   0   7     7002.27     7895.31    559.72 o 
 -30   0   7     2165.28     2342.80    184.26 o 
 -28   0   7     5842.75     5445.22    289.71 o 
 -26   0   7     5958.45     6084.18    269.97 o 
 -24   0   7     2515.38     2474.62    157.95 o 
 -22   0   7    14942.00    15548.97    692.38 o 
 -20   0   7      366.37      250.02     72.37 o 
 -18   0   7     2585.26     2770.93    210.62 o 
 -16   0   7       80.78       52.63     65.79 o 
 -14   0   7     1205.11      987.05     65.80 o 
 -12   0   7        8.62       46.05     46.05 o 
 -10   0   7      775.27      723.79     78.96 o 
  -8   0   7        6.63      -39.47     39.47 o 
  -6   0   7     9973.77    10189.61    322.96 o 
  -4   0   7     1841.81     1849.31     98.72 o 
  -2   0   7    34135.49    34493.28   1171.62 o 
   0   0   7     2054.94     2237.67     98.72 o 
   2   0   7    11442.07    11219.67    369.15 o 
   4   0   7     1813.76     1645.25     98.72 o 
   6   0   7        3.64       -6.58     59.21 o 
   8   0   7     1521.11     1467.47    105.29 o 
  10   0   7      687.60      717.19     92.12 o 
  12   0   7     3860.97     4094.48    190.90 o 
  14   0   7     1759.01     1717.55    118.45 o 
  16   0   7     1188.80     1460.78    118.44 o 
  18   0   7      136.39        0.00     59.21 o 
  20   0   7     1223.24     1019.90    111.86 o 
  22   0   7       17.06       72.37     65.79 o 
  24   0   7     2135.93     2309.81    157.94 o 
  26   0   7     1117.40      829.06    203.97 o 
  28   0   7     1429.84     1276.53    144.76 o 
  30   0   7       88.02      151.32     92.11 o 
  32   0   7      214.12      289.48     98.69 o 
  34   0   7      731.04      427.67    125.01 o 
  36   0   7     2774.78     2494.13    408.01 o 
 -47   1   7     2383.40     1625.40    394.83 o 
 -45   1   7       11.62      -85.53    190.79 o 
 -43   1   7     1911.44     1835.91    309.28 o 
 -41   1   7       89.37       -6.58    125.00 o 
 -39   1   7       78.07      335.53    164.48 o 
 -37   1   7     1076.70     1276.48    217.13 o 
 -35   1   7      740.92      585.58    164.49 o 
 -33   1   7     1491.00     1204.18    197.41 o 
 -31   1   7     3109.58     3205.27    276.43 o 
 -29   1   7      831.13     1013.28    138.17 o 
 -27   1   7     4653.73     4759.72    243.58 o 
 -25   1   7     3175.69     3067.23    177.71 o 
 -23   1   7     4193.88     4167.13    197.49 o 
 -21   1   7     2558.04     2599.74    144.80 o 
 -19   1   7      101.84       39.47     65.79 o 
 -17   1   7     2245.04     2132.39    151.37 o 
 -15   1   7     1187.19      914.66     85.54 o 
 -13   1   7     2437.71     2270.72    125.05 o 
 -11   1   7     3564.15     3614.15    158.00 o 
  -9   1   7     1539.19     1454.36    105.29 o 
  -7   1   7    12534.31    12706.47    415.42 o 
  -5   1   7    21838.19    22503.13    686.92 o 
  -3   1   7     2540.30     2771.02    118.48 o 
  -1   1   7     5524.07     5123.48    177.81 o 
   1   1   7     2201.13     2145.57     92.14 o 
   3   1   7     1093.61     1039.67     92.12 o 
   5   1   7     2008.68     2020.42    105.30 o 
   7   1   7     2336.81     2191.63    118.47 o 
   9   1   7     3259.01     3370.15    157.98 o 
  11   1   7      198.74      276.33     65.79 o 
  13   1   7     5131.33     5319.79    237.02 o 
  15   1   7     1811.32     1803.10    111.87 o 
  17   1   7     6148.93     5728.48    250.21 o 
  19   1   7     6954.37     6308.39    276.57 o 
  21   1   7     5991.86     6254.75    269.94 o 
  23   1   7     2414.49     2448.10    217.17 o 
  25   1   7     1795.93     1730.64    131.61 o 
  27   1   7     1138.15      855.38    111.86 o 
  29   1   7       98.46      131.58     72.37 o 
  31   1   7      922.61     1052.74    118.43 o 
  33   1   7      192.61      144.74     85.53 o 
 -48   2   7      191.70      118.42    210.53 o 
 -46   2   7     1344.01     1480.48    421.11 o 
 -42   2   7      933.64      809.30    197.39 o 
 -40   2   7     1064.68      723.77    157.91 o 
 -38   2   7     1424.65     1631.86    250.04 o 
 -36   2   7     1028.74     1256.74    250.03 o 
 -34   2   7      817.03      651.38    144.75 o 
 -32   2   7     2165.81     2013.73    243.49 o 
 -30   2   7      918.14      822.47    177.65 o 
 -28   2   7     7336.44     7645.86    500.50 o 
 -26   2   7     5295.98     5431.73    283.11 o 
 -24   2   7     7310.86     7317.09    322.72 o 
 -22   2   7     1942.52     1954.54    125.04 o 
 -20   2   7     1716.82     1842.61    118.45 o 
 -18   2   7     1389.11     1697.76    177.67 o 
 -16   2   7     3137.07     3041.08    230.38 o 
 -14   2   7     2829.61     2415.65    111.90 o 
 -12   2   7     2676.64     2724.96    144.80 o 
 -10   2   7     6330.54     6224.07    243.69 o 
  -8   2   7     1189.02     1158.15     98.71 o 
  -6   2   7     6934.37     6422.43    256.90 o 
  -4   2   7      293.49      217.12     52.63 o 
  -2   2   7    16523.62    17036.26    732.39 o 
   0   2   7      626.21      756.67     59.22 o 
   2   2   7     9528.65     9897.63    395.38 o 
   4   2   7      799.24      664.57     65.80 o 
   6   2   7     7355.04     6975.42    256.89 o 
   8   2   7     4361.67     4364.85    158.00 o 
  10   2   7      731.68      769.83     65.80 o 
  12   2   7     3339.34     3455.66    138.23 o 
  14   2   7     1237.64     1256.81     72.38 o 
  16   2   7     8448.76     9155.33    322.74 o 
  18   2   7     2816.52     2757.62    118.47 o 
  20   2   7     6891.88     7183.96    256.81 o 
  22   2   7     1953.83     1993.91    111.87 o 
  24   2   7     5168.75     5319.08    243.57 o 
  26   2   7     1040.72     1263.32    157.91 o 
  28   2   7      780.04      736.91     78.95 o 
  30   2   7      228.80       98.69     72.37 o 
  32   2   7      451.16      447.39     78.95 o 
  34   2   7      292.50      552.65    217.11 o 
 -47   3   7     1401.50     1125.16    210.56 o 
 -45   3   7     1450.54     1552.87    243.46 o 
 -43   3   7      841.99      723.75    184.23 o 
 -41   3   7      427.04      519.76    184.22 o 
 -39   3   7     1467.27     1019.91    164.50 o 
 -37   3   7      405.50      375.02    144.74 o 
 -33   3   7     3917.91     3705.76    302.78 o 
 -31   3   7     6370.74     7328.38    427.98 o 
 -29   3   7     7710.26     8930.20    507.10 o 
 -27   3   7     1545.48     1783.28    223.73 o 
 -25   3   7     2570.84     2494.34    243.51 o 
 -23   3   7     2399.21     2632.52    230.35 o 
 -21   3   7     3639.61     3264.97    263.30 o 
 -19   3   7     2374.32     2185.03    210.61 o 
 -17   3   7     4148.52     4167.26    184.33 o 
 -15   3   7     1231.21     1355.54    105.29 o 
 -13   3   7     8830.39     9487.74    342.61 o 
 -11   3   7      466.64      671.11     85.53 o 
  -9   3   7     9852.62     9647.95    395.41 o 
  -7   3   7     4336.39     4088.61    204.10 o 
  -5   3   7    12249.78    12961.67    527.43 o 
  -3   3   7     7316.65     7970.59    289.84 o 
  -1   3   7     9917.36     9687.41    369.04 o 
   1   3   7     6386.01     6171.09    197.58 o 
   3   3   7     4651.19     4595.63    204.10 o 
   5   3   7    13318.56    14530.95    421.95 o 
   7   3   7      159.73      177.64     39.47 o 
   9   3   7     7996.82     8833.07    270.06 o 
  11   3   7     1184.55     1098.88     72.38 o 
  13   3   7     2306.96     2356.05    111.88 o 
  15   3   7     2848.70     2770.83    118.47 o 
  17   3   7     4572.11     4469.83    204.07 o 
  19   3   7     1303.23     1283.12    125.02 o 
  21   3   7     4625.62     4923.89    296.22 o 
  23   3   7     1427.74     1566.07    105.28 o 
  25   3   7     3711.56     3718.72    164.55 o 
  27   3   7     1288.80     1368.63    111.86 o 
  29   3   7      170.46       78.95     59.21 o 
  31   3   7     1043.96     1046.17     92.12 o 
  33   3   7      273.36      256.59    131.58 o 
  35   3   7     1511.17     1230.46    190.82 o 
 -46   4   7     1232.12     1250.16    328.99 o 
 -44   4   7     2219.87     2395.30    322.44 o 
 -42   4   7      855.99     1118.53    256.60 o 
 -40   4   7     2548.09     2474.39    302.72 o 
 -38   4   7       23.27      171.05    171.05 o 
 -36   4   7     1906.51     1691.17    236.90 o 
 -34   4   7      450.16      394.76    138.17 o 
 -32   4   7     2827.72     2797.05    263.25 o 
 -30   4   7      922.35      901.43    171.07 o 
 -28   4   7     7973.66     8186.27    559.80 o 
 -26   4   7      440.91      184.22    144.75 o 
 -24   4   7     7304.21     7817.27    467.59 o 
 -22   4   7     3517.38     3949.40    322.53 o 
 -20   4   7     4717.70     4904.79    296.26 o 
 -18   4   7     3946.08     4094.60    256.74 o 
 -16   4   7     3820.27     3390.21    302.81 o 
 -14   4   7     3521.74     4199.76    250.14 o 
 -12   4   7     5552.91     6124.00    269.98 o 
 -10   4   7    13428.25    14103.63    593.42 o 
  -8   4   7     4341.20     4351.85    190.93 o 
  -6   4   7    11284.38    11356.92    362.52 o 
  -4   4   7      389.56      421.08     65.79 o 
  -2   4   7    14094.92    14751.40    534.14 o 
   0   4   7      844.98      815.91     72.38 o 
   2   4   7    12818.76    13956.30    501.03 o 
   4   4   7     2951.72     2929.00    144.80 o 
   6   4   7     4033.94     4285.56    164.58 o 
   8   4   7     2759.28     2764.31    164.54 o 
  10   4   7      186.69      151.32     32.90 o 
  12   4   7     5059.34     5168.17    190.93 o 
  14   4   7     1632.33     1737.24     92.13 o 
  16   4   7    14349.20    15687.56    547.09 o 
  18   4   7      861.77      921.16     72.38 o 
  20   4   7     7071.79     7519.76    283.14 o 
  22   4   7      346.34      309.23     52.63 o 
  24   4   7     1848.13     1881.99    164.51 o 
  26   4   7      330.13      348.70     52.63 o 
  28   4   7     2278.28     2408.51    138.19 o 
  30   4   7     1828.87     1710.87     72.38 o 
  32   4   7     1371.97     1151.49    171.08 o 
  34   4   7     2207.32     2066.26    210.57 o 
 -45   5   7       34.78      -39.47    144.74 o 
 -43   5   7     1818.43     1612.15    197.41 o 
 -41   5   7      757.27      684.27    151.33 o 
 -39   5   7     1624.78     1394.99    282.95 o 
 -37   5   7      752.16      756.65    217.12 o 
 -35   5   7     1295.26      934.36    190.82 o 
 -33   5   7      852.86      782.98    197.39 o 
 -31   5   7      442.84      401.34    131.59 o 
 -29   5   7      796.07      875.09    164.49 o 
 -25   5   7     7061.42     7704.72    441.21 o 
 -23   5   7     3295.89     3521.36    263.28 o 
 -21   5   7     5255.30     5918.93    368.70 o 
 -19   5   7     3615.22     4811.78    342.29 o 
 -17   5   7     6232.71     6091.23    454.37 o 
 -15   5   7      339.62      282.91     98.69 o 
 -13   5   7     1298.41      980.47    151.35 o 
 -11   5   7     4278.70     4595.23    237.00 o 
  -9   5   7     3702.31     4186.70    210.65 o 
  -7   5   7     3389.94     3607.24    144.82 o 
  -5   5   7     4429.86     4694.13    197.51 o 
  -3   5   7     5300.62     5076.67    223.87 o 
  -1   5   7     4071.09     3791.92    151.41 o 
   1   5   7     2009.65     1941.41    118.46 o 
   3   5   7     4966.71     5115.75    210.69 o 
   5   5   7       97.50      138.16     59.21 o 
   7   5   7     1497.78     1493.76     85.55 o 
   9   5   7       24.55       39.47     39.47 o 
  11   5   7      317.00      328.96     52.63 o 
  13   5   7     8006.57     7732.04    302.96 o 
  15   5   7     2143.52     2066.38    105.29 o 
  17   5   7     6933.68     7144.46    283.14 o 
  19   5   7     1914.93     1638.55     78.97 o 
  21   5   7     5636.98     5905.31    388.42 o 
  23   5   7     1404.97     1493.67    138.18 o 
  25   5   7     1459.83     1434.45    151.34 o 
  27   5   7      322.16      473.70    118.43 o
[truncated: 177,502 more chars]
